# Supplementary material for: Integrating cell morphology with gene expression and chemical structure to aid mitochondrial toxicity detection
Source: Commun Biol. 2022 Aug 23;5:858. doi: 10.1038/s42003-022-03763-5 (PMC9399120; doi:10.1038/s42003-022-03763-5)
Supplement: Supplementary file 4 — Supplementary Data 1 [file 42003_2022_3763_MOESM4_ESM.xlsx]

## Sheet: Table S1 Literature survey
Table S1. Comparison our models with models previously published in mitochondrial toxicity. Although the external test sets differ and results are not directly comparable, our models achieve comparable balanced accuracy to Hemmerich et al while increasing sensitivityto mitochondrial toxic compounds compared to some dedicated high content imaging assays.
Model	Descriptors	Training	Test	Method	F1	Sensitivity	Specificity	Balanced Accuracy	Reference
SVM combined with GA and CG	179 molecular descriptors	253	35	External test set	0.76	0.76	0.78	0.77	Zhang, H. et al. In silico prediction of mitochondrial toxicity by using GA-CG-SVM approach. Toxicol. Vitr. 23, 134–140 (2009).
		(154 toxic)	(17 toxic)
naïve Bayes classifier	4 molecular descriptors	283	283 (168 toxic)	Cross Validation	0.84	0.83	0.77	0.8	Zhang, H. et al. Development of novel prediction model for drug-induced mitochondrial toxicity by using naïve Bayes classifier method. Food Chem. Toxicol. 110, 122–129 (2017).
	+ ECFP_6	(168 toxic)
Random Forest	MACCS	2725 (1224 toxic)	682 (314 toxic)	External test set	0.83	0.78	0.92	0.85	Zhao, P. et al. In silico prediction of mitochondrial toxicity of chemicals using machine learning methods. J. Appl. Toxicol. jat.4141 (2021).
Random Forest	Fingerprints: ECFC6, ECFP6, ECFP4, AtomPair, RDKit selected from inside hyper-parameter optimisation	1412 (120 toxic)	706	External test set	0.41	0.79	0.69	0.74	Hemmerich, J., Troger, F., Füzi, B. & F.Ecker, G. Using Machine Learning Methods and Structural Alerts for Prediction of Mitochondrial Toxicity. Mol. Inform. 39, (2020).
Gradient Boosting	and molecular descriptors and	5761	(92 toxic)		0.52	0.47	0.95	0.71
		(824 toxic)
Deep learning		5761			0.59	0.57	0.94	0.76
		(824 toxic)			(approx.)	(approx.)	(approx.)	(approx.)
Apredica MitoMass (Experimental Method)	high content imaging	N/A	57 (30 toxic)	Reference Chemical Set	0.52	0.37	0.93	0.65	Hallinger et al59
Apredica MitoMembPot (Experimental Method)	high content imaging	N/A	58 (30 toxic)		0.73	0.62	0.93	0.78
Tox21 Mitchondiral Toxicity Assay (Experimental Method)	Mitochondrial membrane permeability (HepG2)	N/A	59 (30 toxic)		0.85	0.77	0.97	0.87
NCCT RSA (Experimental Method)	respirometric screening assay (RSA) measuring mitochondrial function	N/A	60 (30 toxic)		0.89	0.8	1	0.9
Random Forest	Cell Painting,	382	244	External test set	0.42	0.79	0.54	0.69	Our Study
(Late-Stage Fusion)	Gene Ontology,	(62 toxic)	(47 toxic)
Random Forest (Early-Stage Fusion )	Morgan Fingerprints				0.47	0.64	0.75	0.69
Model	Descriptors	Training	Test	Method	F1	Sensitivity	Specificity	Balanced Accuracy	Reference
