# Supplementary material for: Integrating cell morphology with gene expression and chemical structure to aid mitochondrial toxicity detection
Source: Commun Biol. 2022 Aug 23;5:858. doi: 10.1038/s42003-022-03763-5 (PMC9399120; doi:10.1038/s42003-022-03763-5)
Supplement: Supplementary file 5 — Supplementary Data 2 [file 42003_2022_3763_MOESM5_ESM.xlsx]

## Sheet: Table S2 Compounds Mito
Table S2 Mitochondrial toxicity, MOA and effect of on mitochondiral for compounds outlier to majority of compounds in morphology space
Sl no	Common Name	IUPAC	InCHI	Mitotox Label	MOA	Effect of MOA	Effect on Mitochondira	Comment	Literature Source	Literature Source 2
1	Fluspirilene	8-[4,4-bis(4-fluorophenyl)butyl]-1-phenyl-1,3,8-triazaspiro[4.5]decan-4-one	InChI=1S/C29H31F2N3O/c30-24-12-8-22(9-13-24)27(23-10-14-25(31)15-11-23)7-4-18-33-19-16-29(17-20-33)28(35)32-21-34(29)26-5-2-1-3-6-26/h1-3,5-6,8-15,27H,4,7,16-21H2,(H,32,35)	Inconclusive	VGCC blocker	Loss of regulation of cellular calcium concentrations, production of superoxide anions by the mitochondrial respiratory chain	mitochondrial injury		Kondratskyi, A.; Kondratska, K.; Skryma, R.; Klionsky, D. J.; Prevarskaya, N. Ion Channels in the Regulation of Autophagy. Autophagy. Taylor and Francis Inc. January 2, 2018, pp 3–21. https://doi.org/10.1080/15548627.2017.1384887.	Varalda, M.; Antona, A.; Bettio, V.; Roy, K.; Vachamaram, A.; Yellenki, V.; Massarotti, A.; Baldanzi, G.; Capello, D. Psychotropic Drugs Show Anticancer Activity by Disrupting Mitochondrial and Lysosomal Function. Front. Oncol. 2020, 10, 562196. https://doi.org/10.3389/fonc.2020.562196.
2	129-56-6 / SP 600125	14,15-diazatetracyclo[7.6.1.02,7.013,16]hexadeca-1(15),2,4,6,9(16),10,12-heptaen-8-one	InChI=1S/C14H8N2O/c17-14-9-5-2-1-4-8(9)13-12-10(14)6-3-7-11(12)15-16-13/h1-7H,(H,15,16)	Toxic	activation of mitochondrial pathways of apoptosis	inhibit ATP synthesis	mitochondrial injury		Jemaà, M.; Vitale, I.; Kepp, O.; Berardinelli, F.; Galluzzi, L.; Senovilla, L.; Mariño, G.; Malik, S. A.; Rello-Varona, S.; Lissa, D.; Antoccia, A.; Tailler, M.; Schlemmer, F.; Harper, F.; Pierron, G.; Castedo, M.; Kroemer, G. Selective Killing of P53-Deficient Cancer Cells by SP600125. EMBO Mol. Med. 2012, 4 (6), 500–514. https://doi.org/10.1002/emmm.201200228.
3	Devazepide	N-[(3S)-1-methyl-2-oxo-5-phenyl-3H-1,4-benzodiazepin-3-yl]-1H-indole-2-carboxamide	InChI=1S/C25H20N4O2/c1-29-21-14-8-6-12-18(21)22(16-9-3-2-4-10-16)27-23(25(29)31)28-24(30)20-15-17-11-5-7-13-19(17)26-20/h2-15,23,26H,1H3,(H,28,30)/t23-/m1/s1	Toxic	Cholecystokinin-1 receptor antagonist	Caspase Activation	mitochondrial injury	mitochondrial fragmentation	Wang, H. H.; Portincasa, P.; Wang, D. Q. H. The Cholecystokinin-1 Receptor Antagonist Devazepide Increases Cholesterol Cholelithogenesis in Mice. Eur. J. Clin. Invest. 2016, 46 (2), 158–169. https://doi.org/10.1111/eci.12580.	Gukovskaya, A. S.; Gukovsky, I.; Jung, Y.; Mouria, M.; Pandol, S. J. Cholecystokinin Induces Caspase Activation and Mitochondrial Dysfunction in Pancreatic Acinar Cells. Roles in Cell Injury Processes of Pancreatitis. J. Biol. Chem. 2002, 277 (25), 22595–22604. https://doi.org/10.1074/jbc.M202929200.
4	1,10-phenanthroline	1,10-phenanthroline	InChI=1S/C12H8N2/c1-3-9-5-6-10-4-2-8-14-12(10)11(9)13-7-1/h1-8H	Non-toxic	elevated levels of ROS	oxidative stress	mitochondrial injury	mitochondrial fragmentation	Park, S. J.; Shin, J. H.; Kim, E. S.; Jo, Y. K.; Kim, J. H.; Hwang, J. J.; Kim, J. C.; Cho, D. H. Mitochondrial Fragmentation Caused by Phenanthroline Promotes Mitophagy. FEBS Lett. 2012, 586 (24), 4303–4310. https://doi.org/10.1016/j.febslet.2012.10.035.
5	Clioquinol	5-chloro-7-iodoquinolin-8-ol	InChI=1S/C9H5ClINO/c10-6-4-7(11)9(13)8-5(6)2-1-3-12-8/h1-4,13H	Toxic	elevated levels of ROS	oxidative stress	mitochondrial injury	oxidative stress and ROS-mediated lipid peroxidation	Kawamura, K.; Kuroda, Y.; Sogo, M.; Fujimoto, M.; Inui, T.; Mitsui, T. Superoxide Dismutase as a Target of Clioquinol-Induced Neurotoxicity. Biochem. Biophys. Res. Commun. 2014, 452 (1), 181–185. https://doi.org/10.1016/j.bbrc.2014.04.067.
6	Clotrimazole	1-[(2-chlorophenyl)-diphenylmethyl]imidazole	InChI=1S/C22H17ClN2/c23-21-14-8-7-13-20(21)22(25-16-15-24-17-25,18-9-3-1-4-10-18)19-11-5-2-6-12-19/h1-17H	Inconclusive	elevated levels of ROS	oxidative stress	mitochondrial injury	oxidative stress and ROS-mediated lipid peroxidation	Marcondes, M. C.; Fernandes, A. C. S.; Itabaiana, I.; De Souza, R. O. M. A.; Sola-Penna, M.; Zancan, P. Nanomicellar Formulation of Clotrimazole Improves Its Antitumor Action toward Human Breast Cancer Cells. PLoS One 2015, 10 (6), e0130555. https://doi.org/10.1371/journal.pone.0130555.
7	Daunorubicin	(7S,9S)-9-acetyl-7-[(2R,4S,5S,6S)-4-amino-5-hydroxy-6-methyloxan-2-yl]oxy-6,9,11-trihydroxy-4-methoxy-8,10-dihydro-7H-tetracene-5,12-dione	InChI=1S/C27H29NO10/c1-10-22(30)14(28)7-17(37-10)38-16-9-27(35,11(2)29)8-13-19(16)26(34)21-20(24(13)32)23(31)12-5-4-6-15(36-3)18(12)25(21)33/h4-6,10,14,16-17,22,30,32,34-35H,7-9,28H2,1-3H3/t10-,14-,16-,17-,22+,27-/m0/s1	Toxic	elevated levels of ROS	oxidative stress	mitochondrial injury	mitochondrial fragmentation	Li, Y.; Xue, Z.; Dong, X.; Liu, Q.; Liu, Z.; Li, H.; Xing, H.; Xu, Y.; Tang, K.; Tian, Z.; Wang, M.; Rao, Q.; Wang, J. Mitochondrial Dysfunction and Oxidative Stress in Bone Marrow Stromal Cells Induced by Daunorubicin Leads to DNA Damage in Hematopoietic Cells. Free Radic. Biol. Med. 2020, 146, 211–221. https://doi.org/10.1016/j.freeradbiomed.2019.11.007.
8	Azathioprine	6-(3-methyl-5-nitroimidazol-4-yl)sulfanyl-7H-purine	InChI=1S/C9H7N7O2S/c1-15-4-14-7(16(17)18)9(15)19-8-5-6(11-2-10-5)12-3-13-8/h2-4H,1H3,(H,10,11,12,13)	Inconclusive	GSH depletion	oxidative stress	mitochondrial injury	oxidative stress and ROS-mediated lipid peroxidation	Lee, A. U.; Farrell, G. C. Mechanism of Azathioprine-Induced Injury to Hepatocytes: Roles of Glutathione Depletion and Mitochondrial Injury. J. Hepa
9	Lovastatin	[(1S,3R,7S,8S,8aR)-8-[2-[(2R,4R)-4-hydroxy-6-oxooxan-2-yl]ethyl]-3,7-dimethyl-1,2,3,7,8,8a-hexahydronaphthalen-1-yl] (2S)-2-methylbutanoate	InChI=1S/C24H36O5/c1-5-15(3)24(27)29-21-11-14(2)10-17-7-6-16(4)20(23(17)21)9-8-19-12-18(25)13-22(26)28-19/h6-7,10,14-16,18-21,23,25H,5,8-9,11-13H2,1-4H3/t14-,15-,16-,18+,19+,20-,21-,23-/m0/s1	Toxic	GSH depletion	oxidative stress	mitochondrial injury	oxidative stress and ROS-mediated lipid peroxidation	Abdoli, N.; Heidari, R.; Azarmi, Y.; Eghbal, M. A. Mechanisms of the Statins Cytotoxicity in Freshly Isolated Rat Hepatocytes. J. Biochem. Mol. Toxicol. 2013, 27 (6), 287–294. https://doi.org/10.1002/jbt.21485.
10	Paclitaxel	[(1S,2S,3R,4S,7R,9S,10S,12R,15S)-4,12-diacetyloxy-15-[(2R,3S)-3-benzamido-2-hydroxy-3-phenylpropanoyl]oxy-1,9-dihydroxy-10,14,17,17-tetramethyl-11-oxo-6-oxatetracyclo[11.3.1.03,10.04,7]heptadec-13-en-2-yl] benzoate	InChI=1S/C47H51NO14/c1-25-31(60-43(56)36(52)35(28-16-10-7-11-17-28)48-41(54)29-18-12-8-13-19-29)23-47(57)40(61-42(55)30-20-14-9-15-21-30)38-45(6,32(51)22-33-46(38,24-58-33)62-27(3)50)39(53)37(59-26(2)49)34(25)44(47,4)5/h7-21,31-33,35-38,40,51-52,57H,22-24H2,1-6H3,(H,48,54)/t31-,32-,33+,35-,36+,37+,38-,40-,45+,46-,47+/m0/s1	Inconclusive	GSH depletion, interferes with microtubules	oxidative stress	mitochondrial injury	oxidative stress and ROS-mediated lipid peroxidation	McCormick, B.; Lowes, D. A.; Colvin, L.; Torsney, C.; Galley, H. F. MitoVitE, a Mitochondria-Targeted Antioxidant, Limits Paclitaxel-Induced Oxidative Stress and Mitochondrial Damage in Vitro, and Paclitaxel-Induced Mechanical Hypersensitivity in a Rat Pain Model. Br. J. Anaesth. 2016, 117 (5), 659–666. https://doi.org/10.1093/bja/aew309.
11	Simvastatin	[(1S,3R,7S,8S,8aR)-8-[2-[(2R,4R)-4-hydroxy-6-oxooxan-2-yl]ethyl]-3,7-dimethyl-1,2,3,7,8,8a-hexahydronaphthalen-1-yl] 2,2-dimethylbutanoate	InChI=1S/C25H38O5/c1-6-25(4,5)24(28)30-21-12-15(2)11-17-8-7-16(3)20(23(17)21)10-9-19-13-18(26)14-22(27)29-19/h7-8,11,15-16,18-21,23,26H,6,9-10,12-14H2,1-5H3/t15-,16-,18+,19+,20-,21-,23-/m0/s1	Inconclusive	GSH depletion	oxidative stress	mitochondrial injury	oxidative stress and ROS-mediated lipid peroxidation	Abdoli, N.; Heidari, R.; Azarmi, Y.; Eghbal, M. A. Mechanisms of the Statins Cytotoxicity in Freshly Isolated Rat Hepatocytes. J. Biochem. Mol. Toxicol. 2013, 27 (6), 287–294. https://doi.org/10.1002/jbt.21485.
12	Mevastatin	[(1S,7S,8S,8aR)-8-[2-[(2R,4R)-4-hydroxy-6-oxooxan-2-yl]ethyl]-7-methyl-1,2,3,7,8,8a-hexahydronaphthalen-1-yl] (2S)-2-methylbutanoate	InChI=1S/C23H34O5/c1-4-14(2)23(26)28-20-7-5-6-16-9-8-15(3)19(22(16)20)11-10-18-12-17(24)13-21(25)27-18/h6,8-9,14-15,17-20,22,24H,4-5,7,10-13H2,1-3H3/t14-,15-,17+,18+,19-,20-,22-/m0/s1	Non-toxic	induces apoptotic signaling cascades	release of cytochrome c into the cytosol	mitochondrial injury	depolarization of mitochondrial membrane	Jánosi, J.; Sebestyén, A.; Bocsi, J.; Barna, G.; Nagy, K.; Vályi-Nagy, I.; Kopper, L. Mevastatin-Induced Apoptosis and Growth Suppression in U266 Myeloma Cells. Anticancer Res. 2004, 24 (3 A), 1817–1822.
13	Prazosin	[4-(4-amino-6,7-dimethoxyquinazolin-2-yl)piperazin-1-yl]-(furan-2-yl)methanone	InChI=1S/C19H21N5O4/c1-26-15-10-12-13(11-16(15)27-2)21-19(22-17(12)20)24-7-5-23(6-8-24)18(25)14-4-3-9-28-14/h3-4,9-11H,5-8H2,1-2H3,(H2,20,21,22)	Non-toxic	induces apoptotic signaling cascades	release of cytochrome c into the cytosol	loss of mitochondrial potential		Liao, C. H.; Guh, J. H.; Chueh, S. C.; Yu, H. J. Anti-Angiogenic Effects and Mechanism of Prazosin. Prostate 2011, 71 (9), 976–984. https://doi.org/10.1002/pros.21313.
14	Raloxifene	[6-hydroxy-2-(4-hydroxyphenyl)-1-benzothiophen-3-yl]-[4-(2-piperidin-1-ylethoxy)phenyl]methanone	InChI=1S/C28H27NO4S/c30-21-8-4-20(5-9-21)28-26(24-13-10-22(31)18-25(24)34-28)27(32)19-6-11-23(12-7-19)33-17-16-29-14-2-1-3-15-29/h4-13,18,30-31H,1-3,14-17H2	Toxic	induces apoptotic signaling cascades	release of cytochrome c into the cytosol	mitochondrial injury	depolarization of mitochondrial membrane	Morishima, S.; Shibata, M. A.; Ohmichi, M.; Otsuki, Y. Raloxifene, a Selective Estrogen Receptor Modulator, Induces Mitochondria-Mediated Apoptosis in Human Endometrial Carcinoma Cells. Med. Mol. Morphol. 2008, 41 (3), 132–138. https://doi.org/10.1007/s00795-008-0403-1.
15	SP600125	14,15-diazatetracyclo[7.6.1.02,7.013,16]hexadeca-1(15),2,4,6,9(16),10,12-heptaen-8-one	InChI=1S/C14H8N2O/c17-14-9-5-2-1-4-8(9)13-12-10(14)6-3-7-11(12)15-16-13/h1-7H,(H,15,16)	Toxic	induces apoptotic signaling cascades	release of cytochrome c into the cytosol	mitochondrial injury	depolarization of mitochondrial membrane	Amir, M.; Liu, K.; Zhao, E.; Czaja, M. J. Distinct Functions of JNK and C-Jun in Oxidant-Induced Hepatocyte Death. J. Cell. Biochem. 2012, 113 (10), 3254–3265. https://doi.org/10.1002/jcb.24203.
16	Digoxin	3-[(3S,5R,8R,9S,10S,12R,13S,14S,17R)-3-[(2R,4S,5S,6R)-5-[(2S,4S,5S,6R)-5-[(2S,4S,5S,6R)-4,5-dihydroxy-6-methyloxan-2-yl]oxy-4-hydroxy-6-methyloxan-2-yl]oxy-4-hydroxy-6-methyloxan-2-yl]oxy-12,14-dihydroxy-10,13-dimethyl-1,2,3,4,5,6,7,8,9,11,12,15,16,17-tetradecahydrocyclopenta[a]phenanthren-17-yl]-2H-furan-5-one	InChI=1S/C41H64O14/c1-19-36(47)28(42)15-34(50-19)54-38-21(3)52-35(17-30(38)44)55-37-20(2)51-33(16-29(37)43)53-24-8-10-39(4)23(13-24)6-7-26-27(39)14-31(45)40(5)25(9-11-41(26,40)48)22-12-32(46)49-18-22/h12,19-21,23-31,33-38,42-45,47-48H,6-11,13-18H2,1-5H3/t19-,20-,21-,23-,24+,25-,26-,27+,28+,29+,30+,31-,33+,34+,35+,36-,37-,38-,39+,40+,41+/m1/s1	Toxic	inhibiting Na+/K+ ATPase	oxidative stress	mitochondrial injury	impaired mitochondrial Ca2+ retention (thus suppressed reactive oxygen species (ROS) scavenging), enhanced oxidative phosphorylation (thus increased ROS production) causing oxidative stress.	Li, Q.; Pogwizd, S. M.; Prabhu, S. D.; Zhou, L. Inhibiting Na+/K+ ATPase Can Impair Mitochondrial Energetics and Induce Abnormal Ca2+ Cycling and Automaticity in Guinea Pig Cardiomyocytes. PLoS One 2014, 9 (4), e93928. https://doi.org/10.1371/journal.pone.0093928.
17	Ouabain	3-[(1R,3S,5S,8R,9S,10R,11R,13R,14S,17R)-1,5,11,14-tetrahydroxy-10-(hydroxymethyl)-13-methyl-3-[(2R,3R,4R,5R,6S)-3,4,5-trihydroxy-6-methyloxan-2-yl]oxy-2,3,4,6,7,8,9,11,12,15,16,17-dodecahydro-1H-cyclopenta[a]phenanthren-17-yl]-2H-furan-5-one	InChI=1S/C29H44O12/c1-13-22(34)23(35)24(36)25(40-13)41-15-8-19(32)28(12-30)21-17(3-5-27(28,37)9-15)29(38)6-4-16(14-7-20(33)39-11-14)26(29,2)10-18(21)31/h7,13,15-19,21-25,30-32,34-38H,3-6,8-12H2,1-2H3/t13-,15-,16+,17+,18+,19+,21+,22-,23+,24+,25-,26+,27-,28+,29-/m0/s1	Toxic	inhibiting Na+/K+ ATPase	oxidative stress	mitochondrial injury	impaired mitochondrial Ca2+ retention (thus suppressed reactive oxygen species (ROS) scavenging), enhanced oxidative phosphorylation (thus increased ROS production) causing oxidative stress.	Li, Q.; Pogwizd, S. M.; Prabhu, S. D.; Zhou, L. Inhibiting Na+/K+ ATPase Can Impair Mitochondrial Energetics and Induce Abnormal Ca2+ Cycling and Automaticity in Guinea Pig Cardiomyocytes. PLoS One 2014, 9 (4), e93928. https://doi.org/10.1371/journal.pone.0093928.	Ozdemir, T.; Nar, R.; Kilinc, V.; Alacam, H.; Salis, O.; Duzgun, A.; Gulten, S.; Bedir, A. Ouabain Targets the Unfolded Protein Response for Selective Killing of HepG2 Cells during Glucose Deprivation. Cancer Biother. Radiopharm. 2012, 27 (8), 457–463. https://doi.org/10.1089/cbr.2011.1138.
18	Albendazole	methyl N-(6-propylsulfanyl-1H-benzimidazol-2-yl)carbamate	InChI=1S/C12H15N3O2S/c1-3-6-18-8-4-5-9-10(7-8)14-11(13-9)15-12(16)17-2/h4-5,7H,3,6H2,1-2H3,(H2,13,14,15,16)	Toxic	Microtubule destabilizers	increases cellular free tubulin	mitochondrial injury	free tubulin regulates mitochondrial	Wang, L. J.; Lee, Y. C.; Huang, C. H.; Shi, Y. J.; Chen, Y. J.; Pei, S. N.; Chou, Y. W.; Chang, L. Sen. Non-Mitotic Effect of Albendazole Triggers Apoptosis of Human Leukemia Cells via SIRT3/ROS/P38 MAPK/TTP Axis-Mediated TNF-α Upregulation. Biochem. Pharmacol. 2019, 162, 154–168. https://doi.org/10.1016/j.bcp.2018.11.003.	Maldonado, E. N.; Patnaik, J.; Mullins, M. R.; Lemasters, J. J. Free Tubulin Modulates Mitochondrial Membrane Potential in Cancer Cells. Cancer Res. 2010, 70 (24), 10192–10201. https://doi.org/10.1158/0008-5472.CAN-10-2429.
19	Colchicine	N-[(7S)-1,2,3,10-tetramethoxy-9-oxo-6,7-dihydro-5H-benzo[a]heptalen-7-yl]acetamide	InChI=1S/C22H25NO6/c1-12(24)23-16-8-6-13-10-19(27-3)21(28-4)22(29-5)20(13)14-7-9-18(26-2)17(25)11-15(14)16/h7,9-11,16H,6,8H2,1-5H3,(H,23,24)/t16-/m0/s1	Toxic	Microtubule destabilizers	increases cellular free tubulin	mitochondrial injury	free tubulin regulates mitochondrial	Maldonado, E. N.; Patnaik, J.; Mullins, M. R.; Lemasters, J. J. Free Tubulin Modulates Mitochondrial Membrane Potential in Cancer Cells. Cancer Res. 2010, 70 (24), 10192–10201. https://doi.org/10.1158/0008-5472.CAN-10-2429.
20	Fenbendazole	methyl N-(6-phenylsulfanyl-1H-benzimidazol-2-yl)carbamate	InChI=1S/C15H13N3O2S/c1-20-15(19)18-14-16-12-8-7-11(9-13(12)17-14)21-10-5-3-2-4-6-10/h2-9H,1H3,(H2,16,17,18,19)	Toxic	Microtubule destabilizers	increases cellular free tubulin	mitochondrial injury	free tubulin regulates mitochondrial	Dogra, N.; Kumar, A.; Mukhopadhyay, T. Fenbendazole Acts as a Moderate Microtubule Destabilizing Agent and Causes Cancer Cell Death by Modulating Multiple Cellular Pathways. Sci. Rep. 2018, 8 (1), 11926. https://doi.org/10.1038/s41598-018-30158-6.	Maldonado, E. N.; Patnaik, J.; Mullins, M. R.; Lemasters, J. J. Free Tubulin Modulates Mitochondrial Membrane Potential in Cancer Cells. Cancer Res. 2010, 70 (24), 10192–10201. https://doi.org/10.1158/0008-5472.CAN-10-2429.
21	Mebendazole	methyl N-(6-benzoyl-1H-benzimidazol-2-yl)carbamate	InChI=1S/C16H13N3O3/c1-22-16(21)19-15-17-12-8-7-11(9-13(12)18-15)14(20)10-5-3-2-4-6-10/h2-9H,1H3,(H2,17,18,19,21)	Toxic	Microtubule destabilizers	increases cellular free tubulin	mitochondrial injury	free tubulin regulates mitochondrial	Guerini, A. E.; Triggiani, L.; Maddalo, M.; Bonù, M. L.; Frassine, F.; Baiguini, A.; Alghisi, A.; Tomasini, D.; Borghetti, P.; Pasinetti, N.; Bresciani, R.; Magrini, S. M.; Buglione, M. Mebendazole as a Candidate for Drug Repurposing in Oncology: An Extensive Review of Current Literature. Cancers. MDPI AG September 1, 2019, p 1284. https://doi.org/10.3390/cancers11091284.	Maldonado, E. N.; Patnaik, J.; Mullins, M. R.; Lemasters, J. J. Free Tubulin Modulates Mitochondrial Membrane Potential in Cancer Cells. Cancer Res. 2010, 70 (24), 10192–10201. https://doi.org/10.1158/0008-5472.CAN-10-2429.
22	Nocodazole	methyl N-[6-(thiophene-2-carbonyl)-1H-benzimidazol-2-yl]carbamate	InChI=1S/C14H11N3O3S/c1-20-14(19)17-13-15-9-5-4-8(7-10(9)16-13)12(18)11-3-2-6-21-11/h2-7H,1H3,(H2,15,16,17,19)	Toxic	Microtubule destabilizers	increases cellular free tubulin	mitochondrial injury	free tubulin regulates mitochondrial	Maldonado, E. N.; Patnaik, J.; Mullins, M. R.; Lemasters, J. J. Free Tubulin Modulates Mitochondrial Membrane Potential in Cancer Cells. Cancer Res. 2010, 70 (24), 10192–10201. https://doi.org/10.1158/0008-5472.CAN-10-2429.
23	Parbendazole	methyl N-(6-butyl-1H-benzimidazol-2-yl)carbamate	InChI=1S/C13H17N3O2/c1-3-4-5-9-6-7-10-11(8-9)15-12(14-10)16-13(17)18-2/h6-8H,3-5H2,1-2H3,(H2,14,15,16,17)	Toxic	Microtubule destabilizers	increases cellular free tubulin	mitochondrial injury	free tubulin regulates mitochondrial	Brum, A. M.; Van De Peppel, J.; Van Der Leije, C. S.; Schreuders-Koedam, M.; Eijken, M.; Van Der Eerden, B. C. J.; Van Leeuwen, J. P. T. M. Connectivity Map-Based Discovery of Parbendazole Reveals Targetable Human Osteogenic Pathway. Proc. Natl. Acad. Sci. U. S. A. 2015, 112 (41), 12711–12716. https://doi.org/10.1073/pnas.1501597112.	Maldonado, E. N.; Patnaik, J.; Mullins, M. R.; Lemasters, J. J. Free Tubulin Modulates Mitochondrial Membrane Potential in Cancer Cells. Cancer Res. 2010, 70 (24), 10192–10201. https://doi.org/10.1158/0008-5472.CAN-10-2429.
24	Podophyllotoxin	(5R,5aR,8aR,9R)-5-hydroxy-9-(3,4,5-trimethoxyphenyl)-5a,6,8a,9-tetrahydro-5H-[2]benzofuro[5,6-f][1,3]benzodioxol-8-one	InChI=1S/C22H22O8/c1-25-16-4-10(5-17(26-2)21(16)27-3)18-11-6-14-15(30-9-29-14)7-12(11)20(23)13-8-28-22(24)19(13)18/h4-7,13,18-20,23H,8-9H2,1-3H3/t13-,18+,19-,20-/m0/s1	Toxic	Microtubule destabilizers	increases cellular free tubulin	mitochondrial injury	free tubulin regulates mitochondrial	Hu, L. L.; Zhou, X.; Zhang, H. L.; Wu, L. L.; Tang, L. S.; Chen, L. L.; Duan, J. L. Exposure to Podophyllotoxin Inhibits Oocyte Meiosis by Disturbing Meiotic Spindle Formation. Sci. Rep. 2018, 8 (1), 10145. https://doi.org/10.1038/s41598-018-28544-1.	Maldonado, E. N.; Patnaik, J.; Mullins, M. R.; Lemasters, J. J. Free Tubulin Modulates Mitochondrial Membrane Potential in Cancer Cells. Cancer Res. 2010, 70 (24), 10192–10201. https://doi.org/10.1158/0008-5472.CAN-10-2429.
25	2,5-Di-tert-butylhydroquinone	2,5-ditert-butylbenzene-1,4-diol	InChI=1S/C14H22O2/c1-13(2,3)9-7-12(16)10(8-11(9)15)14(4,5)6/h7-8,15-16H,1-6H3	Toxic	oxidative phosphorylation uncoupler	inhibit ATP synthesis	dramatic morphological changes in mitochondria		Substituted phenols are mostly Uncouplers of oxidative phosphorylation
26	CCCP	2-[(3-chlorophenyl)hydrazinylidene]propanedinitrile	InChI=1S/C9H5ClN4/c10-7-2-1-3-8(4-7)13-14-9(5-11)6-12/h1-4,13H	Toxic	oxidative phosphorylation uncoupler	inhibit ATP synthesis	dramatic morphological changes in mitochondria	increased levels of substrate oxidation and increased heat	Miyazono, Y.; Hirashima, S.; Ishihara, N.; Kusukawa, J.; Nakamura, K. I.; Ohta, K. Uncoupled Mitochondria Quickly Shorten along Their Long Axis to Form Indented Spheroids, Instead of Rings, in a Fission-Independent Manner. Sci. Rep. 2018, 8 (1), 350. https://doi.org/10.1038/s41598-017-18582-6.
27	Niclosamide	5-chloro-N-(2-chloro-4-nitrophenyl)-2-hydroxybenzamide	InChI=1S/C13H8Cl2N2O4/c14-7-1-4-12(18)9(5-7)13(19)16-11-3-2-8(17(20)21)6-10(11)15/h1-6,18H,(H,16,19)	Toxic	oxidative phosphorylation uncoupler	inhibit ATP synthesis	dramatic morphological changes in mitochondria	increased levels of substrate oxidation and increased heat	Tao, H.; Zhang, Y.; Zeng, X.; Shulman, G. I.; Jin, S. Niclosamide Ethanolamine–Induced Mild Mitochondrial Uncoupling Improves Diabetic Symptoms in Mice. Nat. Med. 2014, 20 (11), 1263–1269. https://doi.org/10.1038/nm.3699.
28	Sanguinarine	24-methyl-5,7,18,20-tetraoxa-24-azoniahexacyclo[11.11.0.02,10.04,8.014,22.017,21]tetracosa-1(24),2,4(8),9,11,13,15,17(21),22-nonaene	InChI=1S/C20H14NO4/c1-21-8-15-12(4-5-16-20(15)25-10-22-16)13-3-2-11-6-17-18(24-9-23-17)7-14(11)19(13)21/h2-8H,9-10H2,1H3/q+1	Inconclusive	oxidative phosphorylation uncoupler	inhibit ATP synthesis	dramatic morphological changes in mitochondria	increased levels of substrate oxidation and increased heat	Choy, C. S.; Cheah, K. P.; Chiou, H. Y.; Li, J. S.; Liu, Y. H.; Yong, S. F.; Chiu, W. T.; Liao, J. W.; Hu, C. M. Induction of Hepatotoxicity by Sanguinarine Is Associated with Oxidation of Protein Thiols and Disturbance of Mitochondrial Respiration. J. Appl. Toxicol. 2008, 28 (8), 945–956. https://doi.org/10.1002/jat.1360.
29	Rotenone	(1S,6R,13S)-16,17-dimethoxy-6-prop-1-en-2-yl-2,7,20-trioxapentacyclo[11.8.0.03,11.04,8.014,19]henicosa-3(11),4(8),9,14,16,18-hexaen-12-one	InChI=1S/C23H22O6/c1-11(2)16-8-14-15(28-16)6-5-12-22(24)21-13-7-18(25-3)19(26-4)9-17(13)27-10-20(21)29-23(12)14/h5-7,9,16,20-21H,1,8,10H2,2-4H3/t16-,20-,21+/m1/s1	Inconclusive	oxidative phosphorylation uncoupler, Microtubule destabilizers	inhibiting electron transport chain (ETC) complex I	dramatic morphological changes in mitochondria	ATP depletion, mROS production, and the loss of mitochondrial membrane potential	Won, J. H.; Park, S.; Hong, S.; Son, S.; Yu, J. W. Rotenone-Induced Impairment of Mitochondrial Electron Transport Chain Confers a Selective Priming Signal for NLRP3 Inflammasome Activation. J. Biol. Chem. 2015, 290 (45), 27425–27437. https://doi.org/10.1074/jbc.M115.667063.	Maldonado, E. N.; Patnaik, J.; Mullins, M. R.; Lemasters, J. J. Free Tubulin Modulates Mitochondrial Membrane Potential in Cancer Cells. Cancer Res. 2010, 70 (24), 10192–10201. https://doi.org/10.1158/0008-5472.CAN-10-2429.
30	SSR 69071	6-methoxy-1,1-dioxo-2-[[4-oxo-9-(2-piperidin-1-ylethoxy)pyrido[1,2-a]pyrimidin-2-yl]oxymethyl]-4-propan-2-yl-1,2-benzothiazol-3-one	InChI=1S/C27H32N4O7S/c1-18(2)20-14-19(36-3)15-22-25(20)27(33)31(39(22,34)35)17-38-23-16-24(32)30-11-7-8-21(26(30)28-23)37-13-12-29-9-5-4-6-10-29/h7-8,11,14-16,18H,4-6,9-10,12-13,17H2,1-3H3	Non-toxic	potent inhibitor of neutrophil elastase
31	Tilorone	2,7-bis[2-(diethylamino)ethoxy]fluoren-9-one	InChI=1S/C25H34N2O3/c1-5-26(6-2)13-15-29-19-9-11-21-22-12-10-20(30-16-14-27(7-3)8-4)18-24(22)25(28)23(21)17-19/h9-12,17-18H,5-8,13-16H2,1-4H3	Non-toxic	rapid activation of the RIG-1-like receptor (RLR) signaling pathway		increase in the mitochondrial potential	increase in the organelle resistance to the extra/intracellular damaging agents	Zholobak, N. M.; Kavok, N. S.; Bogorad-Kobelska, O. S.; Borovoy, I. A.; Malyukina, M. Y.; Spivak, M. Y. Effect of Tilorone and Its Analogues on the Change in Rat Hepatocyte Mitochondrial Potential. Int. J. Physiol. Pathophysiol. 2012, 3 (4), 349–354. https://doi.org/10.1615/intjphyspathophys.v3.i4.60.
32	Acetazolamide	N-(5-sulfamoyl-1,3,4-thiadiazol-2-yl)acetamide	InChI=1S/C4H6N4O3S2/c1-2(9)6-3-7-8-4(12-3)13(5,10)11/h1H3,(H2,5,10,11)(H,6,7,9)	Non-toxic	reduced ROS production			prevents mitochondrial toxicity	Solesio, M. E.; Peixoto, P. M.; Debure, L.; Madamba, S. M.; de Leon, M. J.; Wisniewski, T.; Pavlov, E. V.; Fossati, S. Carbonic Anhydrase Inhibition Selectively Prevents Amyloid β Neurovascular Mitochondrial Toxicity. Aging Cell 2018, 17 (4). https://doi.org/10.1111/acel.12787.
