# Supplementary material for: Integrating cell morphology with gene expression and chemical structure to aid mitochondrial toxicity detection
Source: Commun Biol. 2022 Aug 23;5:858. doi: 10.1038/s42003-022-03763-5 (PMC9399120; doi:10.1038/s42003-022-03763-5)
Supplement: Supplementary file 6 — Supplementary Data 3 [file 42003_2022_3763_MOESM6_ESM.xlsx]

## Sheet: Table S3 CP GE Correlation
Table S3. Computational significance and biological implication in mitochondrial toxicity of Cell Painting features most correlated to 10 Gene Expression features that are related to mitochondiral toxicity mechanisms.
GE feature	GE feature description	CP Descriptor	Pearson Correlation Statistic	Pearson Correlation log10(p-value)	Computational significance	Possible biologial implication?	Comment
activation of signaling protein activity involved in unfolded protein response (GO:0006987)	Represents a single step (molecular function) of the endoplasmic reticulum stress sensor IRE1-mediated unfolded protein response (GO:0036498)	Cells_Texture_DifferenceVariance_RNA_10_0	-0.395212	2.83048	image variation in a normalized co-occurrence matrix	Possible biologial implication?	Protein folding, oxidative stress, and ER stress are linked and abberrations in this network may communicate to the mitochondria to regulate apoptosis.
		Cells_Granularity_1_AGP	-0.386311	2.71513	gives a relative idea of how many objects of 1 pixel are present in the image	An increase in granularity of a certain object size might indicate fragmentation of the Golgi apparatus.
		Cytoplasm_Granularity_1_AGP	-0.385922	2.71017	gives a relative idea of how many objects of 1 pixel are present in the image
		Cytoplasm_Granularity_1_RNA	-0.383791	2.68305	gives a relative idea of how many objects of 1 pixel are present in the image	An increase or decrease in granularity of cytoplasmic RNA might indicate formation of RNA inclusion bodies or RNA processing.
		Nuclei_Granularity_1_Mito	-0.372374	2.54079	gives a relative idea of how many objects of 1 pixel are present in the image	in close proximity to the nucleus, may indicateloss of integrity in mitochondria
		Cytoplasm_Correlation_RWC_Mito_DNA	0.382745	2.6698	combines both the pixel intensity information (correlation) and overlap information (co-occurrence) using a weighting scheme	Understanding the spatial co-ordination of Mitochondira and DNA and therefore their function in cells; Mitochondrial DNA release in response to ER stress
		Cytoplasm_AreaShape_FormFactor	0.48302	4.15491	Calculated as 4*π*Area/Perimeter^2 (1 for a perfectly circular object)	Cell Death; rounding of cells before apoptosis
intrinsic apoptotic signaling pathway in response to endoplasmic reticulum stress (GO:0070059)	A series of molecular signals in which an intracellular signal is conveyed to trigger the apoptotic death of a cell. The pathway is induced in response to a stimulus indicating endoplasmic reticulum (ER) stress, and ends when the execution phase of apoptosis is triggered. ER stress usually results from the accumulation of unfolded or misfolded proteins in the ER lumen.	Cells_Texture_InfoMeas2_DNA_5_0	-0.386708	2.7202	total amount of information contained within a region of pixels derived from the recurring spatial relationship between specific intensity values.	damage in DNA	Protein folding, oxidative stress, and ER stress are linked and abberrations in this network may communicate to the mitochondria to regulate apoptosis.
		Cytoplasm_Granularity_1_RNA	-0.385617	2.70627	gives a relative idea of how many things of 1 pixel are present in the image	An increase or decrease in granularity might indicate formation of RNA inclusion bodies or RNA processing.
		Cytoplasm_Granularity_1_ER	-0.378089	2.61137	gives a relative idea of how many things of 1 pixel are present in the image	An increase or decrease in granularity might indicate fragmentation of the ER membrane, indicative of ER stress response.
		Cytoplasm_AreaShape_FormFactor	0.380562	2.6423	Calculated as 4*π*Area/Perimeter^2 (1 for a perfectly circular object)	Cell Death; rounding of cells before apoptosis
cellular response to unfolded protein (GO:0034620)	Any process that results in a change in state or activity of a cell (in terms of movement, secretion, enzyme production, gene expression, etc.) as a result of an unfolded protein stimulus.	Cells_Texture_DifferenceVariance_RNA_10_0	-0.393187	2.80396	image variation in a normalized co-occurrence matrix	And increase or decrease on RNA variance might be indication of increase/decrease transcription, or RNA processing	Protein folding, oxidative stress, and ER stress are linked and abberrations in this network may communicate to the mitochondria to regulate apoptosis.
		Cytoplasm_Granularity_1_RNA	-0.381215	2.65051	gives a relative idea of how many things of 1 pixel are present in the image	An increase or decrease in granularity might indicate formation of RNA inclusion bodies or RNA processing.
		Cytoplasm_Granularity_1_AGP	-0.378808	2.62034	gives a relative idea of how many things of 1 pixel are present in the image	An increase in granularity of a certain object size might indicate fragmentation of the Golgi apparatus.
		Cells_Granularity_1_AGP	-0.377973	2.60992	gives a relative idea of how many things of 1 pixel are present in the image	An increase in granularity of a certain object size might indicate fragmentation of the Golgi apparatus.
		Cytoplasm_Correlation_RWC_Mito_DNA	0.386267	2.71457	combines both the pixel intensity information (correlation) and overlap information (co-occurrence) using a weighting scheme	If DNA fragmentation is detected, this is a generic indication of cell death. All cells will present fragmented DNA when entering apoptosis or cell death.
		Cytoplasm_AreaShape_FormFactor	0.479167	4.08898	Calculated as 4*π*Area/Perimeter^2 (1 for a perfectly circular object)	Cell Death; rounding of cells before apoptosis
ER-nucleus signaling pathway (GO:0006984)	Any series of molecular signals that conveys information from the endoplasmic reticulum to the nucleus, usually resulting in a change in transcriptional regulation.	Cells_Texture_DifferenceVariance_RNA_10_0	-0.392334	2.79283	image variation in a normalized co-occurrence matrix	And increase or decrease on RNA variance might be indication of increase/decrease transcription, or RNA processing	Protein folding, oxidative stress, and ER stress are linked and abberrations in this network may communicate to the mitochondria to regulate apoptosis.
		Cytoplasm_Granularity_1_RNA	-0.384463	2.69158	gives a relative idea of how many objects of 1 pixel are present in the image	Cell Death; Non-toxic compound has no effect hence more information of 1 pixel contained in image
		Cells_Granularity_1_AGP	-0.378471	2.61613	gives a relative idea of how many objects of 1 pixel are present in the image	An increase in granularity of a certain object size might indicate fragmentation of the Golgi apparatus.
		Cytoplasm_Granularity_1_AGP	-0.378442	2.61577	gives a relative idea of how many objects of 1 pixel are present in the image
		Nuclei_Granularity_1_Mito	-0.373476	2.5543	gives a relative idea of how many objects of 1 pixel are present in the image	in close proximity to the nucleus, may indicateloss of integrity in mitochondria
		Cytoplasm_Correlation_RWC_Mito_DNA	0.39102	2.77576	combines both the pixel intensity information (correlation) and overlap information (co-occurrence) using a weighting scheme	Understanding the spatial co-ordination of Mitochondira and DNA and therefore their function in cells; Mitochondrial DNA release in response to ER stress
		Cytoplasm_AreaShape_FormFactor	0.484434	4.17932	Calculated as 4*π*Area/Perimeter^2 (1 for a perfectly circular object)	Cell Death; rounding of cells before apoptosis
regulation of T cell apoptotic process (GO:0070232)	Any process that modulates the occurrence or rate of T cell death by apoptotic process.	Cells_Texture_DifferenceVariance_RNA_10_0	-0.379203	2.62528	image variation in a normalized co-occurrence matrix	And increase or decrease on RNA variance might be indication of increase/decrease transcription, or RNA processing	The process of proper T-cell activation is strictly monitored and regulated by apoptosis signaling.
		Cytoplasm_AreaShape_Zernike_6_4	0.394507	2.82123	Characterize the distribution of intensity across the object	Cell Death; intensity varies on both sides as well as internal and outer rings.
		Cells_Granularity_8_RNA	0.433008	3.35709	gives a relative idea of how many things of 8 pixel are present in the image	An increase or decrease in granularity of cytoplasmic RNA might indicate formation of RNA inclusion bodies or RNA processing.
		Nuclei_Granularity_8_RNA	0.457601	3.73408	gives a relative idea of how many things of 8 pixel are present in the image	An increase or decrease in granularity of cytoplasmic RNA, in close proximity to the necleus, might indicate formation of RNA inclusion bodies or RNA processing.
side of membrane (GO:0098552)	A cellular component consisting of one leaflet of a membrane bilayer and any proteins embedded or anchored in it or attached to its surface.	Cytoplasm_Correlation_Costes_DNA_Mito	-0.440838	3.47403	estimates maximum threshold of intensity for each image based on correlation	DNA fragmentation; heterogeneity in mitochondrial content	Mitochondrial content of a cell influences apoptotic proteins . RNA also plays an important role in regulating cellular processesincluding apoptosis. DNA damage and plasma membrane translocation
		Cytoplasm_Correlation_RWC_Mito_DNA	-0.437548	3.42455	combines both the pixel intensity information (correlation) and overlap information (co-occurrence) using a weighting scheme	DNA fragmentation; heterogeneity in mitochondrial content
		Cytoplasm_Correlation_RWC_DNA_Mito	-0.429366	3.30364	combines both the pixel intensity information (correlation) and overlap information (co-occurrence) using a weighting scheme	DNA fragmentation; heterogeneity in mitochondrial content
		Cells_RadialDistribution_RadialCV_RNA_4of4	-0.422967	3.21116	Coefficient of variation of intensity calculated across 8 slices on the outer ring of cytoplasm	An increase or decrease in intensity of cytoplasmic RNA might indicate formation of RNA inclusion bodies or RNA processing, or transcription modulation.
		Cells_Correlation_RWC_DNA_Mito	-0.419519	3.16209	combines both the pixel intensity information (correlation) and overlap information (co-occurrence) using a weighting scheme	DNA fragmentation; heterogeneity in mitochondrial content
		Cytoplasm_Granularity_1_RNA	0.371843	2.5343	gives a relative idea of how many things of 1 pixel are present in the image	Cell Death; Non-toxic compound has no effect hence more information of 1 pixel contained in image
		Nuclei_AreaShape_Zernike_5_1	0.377818	2.60799	Characterize the distribution of intensity across the object	Cell Death; intensity varies in nucleus image.
		Nuclei_Granularity_1_AGP	0.38114	2.64956	gives a relative idea of how many objects of 1 pixel are present in the image	An increase in granularity of a certain object size might indicate fragmentation of the Golgi apparatus.
		Cells_Granularity_1_RNA	0.385446	2.70409	gives a relative idea of how many objects of 1 pixel are present in the image	An increase in granularity of a certain object size might indicate fragmentation of the Golgi apparatus.
		Nuclei_Granularity_1_ER	0.420428	3.17497	gives a relative idea of how many objects of 1 pixel are present in the image	An increase or decrease in granularity might indicate fragmentation of the ER membrane in close proximity to the nucleus, indicative of ER stress response.
		Nuclei_Granularity_1_RNA	0.458705	3.75167	gives a relative idea of how many objects of 1 pixel are present in the image	An increase or decrease in granularity of cytoplasmic RNA, in close proximity to necleus, might indicate formation of RNA inclusion bodies or RNA processing.
regulation of oxidative stress-induced neuron death (GO:1903203)	Any process that modulates the frequency, rate or extent of oxidative stress-induced neuron death.	Cytoplasm_Granularity_14_RNA	0.440486	3.46872	gives a relative idea of how many things of 14 pixel are present in the image	An increase or decrease in granularity of cytoplasmic RNA might indicate formation of RNA inclusion bodies or RNA processing.	Oxidative stress alters neuronal RNA- and protein-synthesis. The ability of oxidative stressors to modulate RNA- and protein-synthesis, and the ability of oxidative stressors to ultimately induce neuron death.
		Cells_Granularity_14_RNA	0.442711	3.50243	gives a relative idea of how many things of 14 pixel are present in the image	An increase or decrease in granularity of cytoplasmic RNA might indicate formation of RNA inclusion bodies or RNA processing.
endoplasmic reticulum unfolded protein response (GO:0030968)	The series of molecular signals generated as a consequence of the presence of unfolded proteins in the endoplasmic reticulum (ER) or other ER-related stress; results in changes in the regulation of transcription and translation.	Cells_Texture_DifferenceVariance_RNA_10_0	-0.393169	2.80372	image variation in a normalized co-occurrence matrix	And increase or decrease on RNA variance might be indication of increase/decrease transcription, or RNA processing	Protein folding, oxidative stress, and ER stress are linked and abberrations in this network may communicate to the mitochondria to regulate apoptosis.
		Cytoplasm_Granularity_1_RNA	-0.38022	2.63801	gives a relative idea of how many objects of 1 pixel are present in the image	Cell Death; Non-toxic compound has no effect hence more information of 1 pixel contained in image
		Cytoplasm_Granularity_1_AGP	-0.378228	2.6131	gives a relative idea of how many objects of 1 pixel are present in the image	An increase in granularity of a certain object size might indicate fragmentation of the Golgi apparatus.
		Cells_Granularity_1_AGP	-0.377337	2.60202	gives a relative idea of how many objects of 1 pixel are present in the image	An increase in granularity of a certain object size might indicate fragmentation of the Golgi apparatus.
		Cytoplasm_Correlation_RWC_Mito_DNA	0.386538	2.71803	combines both the pixel intensity information (correlation) and overlap information (co-occurrence) using a weighting scheme	Understanding the spatial co-ordination of Mitochondira and DNA and therefore their function in cells; Mitochondrial DNA release in response to ER stress
		Cytoplasm_AreaShape_FormFactor	0.479854	4.10067	Calculated as 4*π*Area/Perimeter^2 (1 for a perfectly circular object)	Cell Death; rounding of cells before apoptosis
mitotic DNA integrity checkpoint (GO:0044774)	A signaling process that controls cell cycle progression in response to changes in DNA structure by monitoring the integrity of the DNA during mitosis. The DNA integrity checkpoint begins with detection of DNA damage, defects in DNA structure or DNA replication, and ends with signal transduction.	Nuclei_Granularity_1_Mito	-0.372344	2.54042	gives a relative idea of how many things of 1 pixel are present in the image	An increase in granularity of a certain object size might indicate fragmentation of the mitochodria.	Actin can associate with several DNA damage and repair factors, DNA damage triggers the Golgi to fragment and disperse throughout the cytoplasm, Mitochondrial impairment has been linked to DNA damage
		Cytoplasm_Correlation_K_DNA_AGP	0.402383	2.92574	Correlation between intensities in different images (e.g., different color channels) on a pixel-by-pixel basis, within identified objects	If DNA fragmentation is detected, this is a generic indication of cell death. All cells will present fragmented DNA when entering apoptosis or cell death.
response to endoplasmic reticulum stress (GO:0034976)	Any process that results in a change in state or activity of a cell (in terms of movement, secretion, enzyme production, gene expression, etc.) as a result of a stress acting at the endoplasmic reticulum. ER stress usually results from the accumulation of unfolded or misfolded proteins in the ER lumen.	Cytoplasm_Granularity_1_RNA	-0.376451	2.59102	gives a relative idea of how many objects of 1 pixel are present in the image	Cell Death; Non-toxic compound has no effect hence more information of 1 pixel contained in image	Protein folding, oxidative stress, and ER stress are linked and abberrations in this network may communicate to the mitochondria to regulate apoptosis.
		Cells_Texture_DifferenceVariance_RNA_10_0	-0.37153	2.53047	image variation in a normalized co-occurrence matrix	And increase or decrease on RNA variance might be indication of increase/decrease transcription, or RNA processing
		Cytoplasm_AreaShape_FormFactor	0.461733	3.80026	Calculated as 4*π*Area/Perimeter^2 (1 for a perfectly circular object)	Cell Death; rounding of cells before apoptosis
