# Supplementary material for: Integrating cell morphology with gene expression and chemical structure to aid mitochondrial toxicity detection
Source: Commun Biol. 2022 Aug 23;5:858. doi: 10.1038/s42003-022-03763-5 (PMC9399120; doi:10.1038/s42003-022-03763-5)
Supplement: Supplementary file 7 — Supplementary Data 4 [file 42003_2022_3763_MOESM7_ESM.xlsx]

## Sheet: Table S4 CP
Table S4. Positive predicitive values and F1 scores of few individual Cell Painting features for 486 compounds (85 mitotoxic). We translate the computational significance of Cell Painting features to a biological implication mitochondrial toxicity, mainly for features related to edge intensity of cells (possibly related to integrity of cell wall), radial distribution and intensity in mitochondria…
Feature	Compartment	PPV (Single Decision Tree)	F1 Score (Single Decision Tree)	Computational Significance	Biological Significance in Mitochondrial Toxicity
Cells_Texture_AngularSecondMoment_Mito_5_0	Cells	0.86	0.13	measure of image homogeneity. A higher value of this feature indicates that the intensity varies less in an image. Has a value of 1 for a uniform image.	A high value would indicate uniformity on the mitochondria images, or texture. Hence mitochondrial toxicants evenly affect all mitochondria.
Cells_Intensity_MaxIntensityEdge_Mito	Cells	0.83	0.11	the maximal edge pixel intensity of an object.	Compound toxic to mitochondria evenly affects edge of the mitochondira object. Since this measurement is at the edge of the segmented object, it indicates a loss of membrane integrity.
Cytoplasm_Texture_Entropy_Mito_5_0	Cytoplasm	0.83	0.11	indication of the complexity within an image. A complex image produces a high entropy value.	Since entropy related to texture of the mitochondria stain this may indicate mitochondria fragmentation.
Cells_Intensity_MADIntensity_Mito	Cells	0.8	0.09	median absolute deviation (MAD) value of the intensities within the mitochondria	Increase in these values might indicate a variation of intensities among fragments of the mitochondrial membrane, resulting from loss of membrane integrity
Nuclei_RadialDistribution_FracAtD_Mito_1of4	Nuclei	0.8	0.09	fraction of total stain in mitochondria for the inner ring	If the fraction of total stain mitochondria is lower in mitotoxic compounds, this indicates a loss of mitochondrial intensity, also in the proximity with the nucleus (since this is measured on the nuclei segmentation)
Cells_RadialDistribution_RadialCV_Mito_4of4	Cells	0.75	0.19	coefficient of variation of intensity of outermost ring, calculated across 8 slices for the mitochondria	Indicative of loss of mitochondrial membrane integrity
Cells_Granularity_12_AGP	Cells	0.67	0.09	gives a relative idea of how many objects of 12 pixel are present in the AGP channel	An increase in granularity of a certain object size might indicate fragmentation of cell components. Non-toxic compound has no effect, hence more information of 12-pixel size contained in image
Cells_Intensity_IntegratedIntensityEdge_AGP	Cells	0.67	0.13	the sum of the edge pixel intensities of AGP	Loss of intensity might indicate loss of integrity in obects measures in the AGP channel
Cytoplasm_Intensity_IntegratedIntensityEdge_RNA	Cytoplasm	0.67	0.09	the sum of the edge pixel intensities of RNA	Increase or decrease of the sum of intensities in cytoplasmic RNA (Syto 14) channel might indicate alteration in transcription, or a stress response by forming RNA inclusions.
Cells_Granularity_10_ER	Cells	0.6	0.07	gives a relative idea of how many things of 10 pixel are present in the ER channel	An increase or decrease in granularity might indicate fragmentation of the ER membrane, indicative of ER stress response.
Cytoplasm_Granularity_10_ER	Cytoplasm	0.6	0.07	gives a relative idea of how many things of 10 pixel are present in the ER channel	An increase or decrease in granularity might indicate fragmentation of the ER membrane, indicative of ER stress response.
Nuclei_Granularity_10_ER	Nuclei	0.6	0.07	gives a relative idea of how many things of 10 pixel are present in the ER channel	An increase or decrease in granularity might indicate fragmentation of the ER membrane in close proximity to the nucleus, indicative of ER stress response.
Cytoplasm_Correlation_RWC_AGP_RNA	Cytoplasm	0.59	0.24	combines both the pixel intensity information (correlation) and overlap information (co-occurrence) using a weighting scheme	Spatial co-ordination of AGP and RNA and therefore their function in cells. A high correlation and co-occurrence might be indicative of higher or lower RNA processing by the Golgi apparatus.
Nuclei_RadialDistribution_FracAtD_Mito_2of4	Nuclei	0.58	0.14	fraction of total stain in mitochondria for the secondmostinner ring	Indicative of loss of mitochondrial membrane integrity
Cytoplasm_Granularity_11_RNA	Cytoplasm	0.57	0.09	gives a relative idea of how many things of 11 pixel are present in the RNA channel	An increase or decrease in granularity might indicate formation of RNA inclusion bodies or RNA processing
Cytoplasm_Granularity_16_ER	Cytoplasm	0.57	0.09	gives a relative idea of how many things of 16 pixel are present in the ER channel	An increase or decrease in granularity might indicate fragmentation of the ER membrane, indicative of ER stress response.
Cytoplasm_RadialDistribution_MeanFrac_RNA_2of4	Cytoplasm	0.57	0.09	coefficient of variation of intensity of secondmost inner ring, calculated across 8 slices for the mitochondria	An increase or decrease in intensity of cytoplasmic RNA might indicate formation of RNA inclusion bodies or RNA processing, or transcription modulation.
Cells_Granularity_1_RNA	Cells	0.56	0.11	gives a relative idea of how many things of 1 pixel are present in the RNA channel	An increase or decrease in granularity of cytoplasmic RNA might indicate formation of RNA inclusion bodies or RNA processing.
Nuclei_Intensity_IntegratedIntensityEdge_RNA	Nuclei	0.56	0.18	the sum of the edge pixel intensities of RNA	An increase or decrease in intensity of cytoplasmic RNA might indicate formation of RNA inclusion bodies or RNA processing, or transcription modulation.
Cells_Correlation_RWC_ER_AGP	Cells	0.54	0.24	combines both the pixel intensity information (correlation) and overlap information (co-occurrence) using a weighting scheme	A high correlation and co-occurrence might be indicative of higher coordinated activity between the ER and Golgi apparatus, potentially indicative of increased lysosomal activity (Golgi – lysosome formation, and ER – lysosomal hydrolases synthesis).
Cytoplasm_Texture_AngularSecondMoment_RNA_5_0	Cytoplasm	0.54	0.27	Measure of image homogeneity. A higher value of this feature indicates that the intensity varies less in an image. Has a value of 1 for a uniform image.	A high value would indicate uniformity on the mitochondria images, or texture. Hence mitochondiral toxicants evenly affect all mitochondria.
Cells_Correlation_Costes_DNA_AGP	Cells	0.52	0.22	estimates maximum threshold of intensity for each image based on correlation	DNA fragmentation; heterogeneity in mitochondrial content; If DNA fragmentation is detected, this is a generic indication of cell death. All cells will present fragmented DNA when entering apoptosis or cell death.
Cells_Intensity_StdIntensityEdge_RNA	Cells	0.52	0.22	the standard deviation of the edge pixel intensities of RNA	An increase or decrease on RNA intensity might be indication of increase/decrease transcription, or RNA processing
Cytoplasm_Intensity_MADIntensity_Mito	Cytoplasm	0.52	0.22	the median absolute deviation (MAD) value of the intensities within the mitochondria	Indicative of loss of mitochondrial membrane integrity
Nuclei_Correlation_K_Mito_ER	Nuclei	0.52	0.22	Correlation between intensities in different images (e.g., different color channels) on a pixel-by-pixel basis, within identified objects	A toxic compound, not necessarily mitotoxic selective, will likely induce several types of stress responses. If the ER stress response is activated, due to its close physical and functional proximity to the mitochondria, is likely to affect the mitochondrial integrity, hence the correlation.
