# Supplementary material for: Integrating cell morphology with gene expression and chemical structure to aid mitochondrial toxicity detection
Source: Commun Biol. 2022 Aug 23;5:858. doi: 10.1038/s42003-022-03763-5 (PMC9399120; doi:10.1038/s42003-022-03763-5)
Supplement: Supplementary file 8 — Supplementary Data 5 [file 42003_2022_3763_MOESM8_ESM.xlsx]

## Sheet: Table S5 GE
Table S5. Positive predicitive values and F1 scores of few individual Gene Expression features for 486 compounds (85 mitotoxic). We translate the computational significance of to a biological implication mitochondrial toxicity, mainly for features related to unfolded protein response and calcium channels (possibly related to ER stress) and plasma membrane (related to membrane depolarisation)
Descriptor	PPV (Single Decision Tree)	F1 Score (Single Decision Tree)	GE Description	Possible Biological Significance in Mitochondrial Toxicity	Biological Significance (Description)	Source
negative regulation of peptidyl-threonine phosphorylation (GO:0010801)	1	0.07	Any process that decreases the frequency, rate or extent of peptidyl-threonine phosphorylation. Peptidyl-threonine phosphorylation is the phosphorylation of peptidyl-threonine to form peptidyl-O-phospho-L-threonine.	Oxidative Phosphorylation Inhibition?	Phosphorylation/dephosphorylation governs mitochondrial processes; mitochondria contain many protein kinases, phosphatases, and associated proteins.	Lim, S.; Smith, K. R.; Lim, S. T. S.; Tian, R.; Lu, J.; Tan, M. Regulation of Mitochondrial Functions by Protein Phosphorylation and Dephosphorylation. Cell and Bioscience. BioMed Central Ltd. April 14, 2016, p 25. https://doi.org/10.1186/s13578-016-0089-3.
oogenesis (GO:0048477)	0.88	0.08	The complete process of formation and maturation of an ovum or female gamete from a primordial female germ cell. Examples of this process are found in Mus musculus and Drosophila melanogaster.	Oocyte development	Optimal energy production is required for oocyte and embryo development, and mitochondrial abnormalities have devastating reproductive consequences;	Babayev, E.; Seli, E. Oocyte Mitochondrial Function and Reproduction. Current Opinion in Obstetrics and Gynecology. Lippincott Williams and Wilkins June 6, 2015, pp 175–181. https://doi.org/10.1097/GCO.0000000000000164.
cell cycle phase transition (GO:0044770)	0.86	0.07	The cell cycle process by which a cell commits to entering the next cell cycle phase.	Mitochondrial regulation of cell cycle	O2 utilization and ROS production regulate adaptability of mitochondria; many cell functions and pathways that drive cell fate: proliferation, cell cycle arrest, and apoptosis are related to the transition between high and low oxidative rate.	Arciuch, V. G. A.; Elguero, M. E.; Poderoso, J. J.; Carreras, M. C. Mitochondrial Regulation of Cell Cycle and Proliferation. Antioxidants and Redox Signaling. Mary Ann Liebert, Inc. May 15, 2012, pp 1150–1180. https://doi.org/10.1089/ars.2011.4085.
mitotic cell cycle phase transition (GO:0044772)	0.86	0.07	The cell cycle process by which a cell commits to entering the next mitotic cell cycle phase.	Mitochondrial regulation of cell cycle	O2 utilization and ROS production regulate adaptability of mitochondria; many cell functions and pathways that drive cell fate: proliferation, cell cycle arrest, and apoptosis are related to the transition between high and low oxidative rate.	Arciuch, V. G. A.; Elguero, M. E.; Poderoso, J. J.; Carreras, M. C. Mitochondrial Regulation of Cell Cycle and Proliferation. Antioxidants and Redox Signaling. Mary Ann Liebert, Inc. May 15, 2012, pp 1150–1180. https://doi.org/10.1089/ars.2011.4085.
negative regulation of Notch signaling pathway (GO:0045746)	1	0.06	Any process that stops, prevents, or reduces the frequency, rate or extent of the Notch signaling pathway	Mitochondrial Metabolism	Notch-activated signaling cascade interacts with mitochondrial remodeling proteins to regulate cell survival and functional interactions with proteins regulating mitochondrial fusion reveal a mitochondrial link for NIC activity.	Perumalsamy, L. R.; Nagala, M.; Sarin, A. Notch-Activated Signaling Cascade Interacts with Mitochondrial Remodeling Proteins to Regulate Cell Survival. Proc. Natl. Acad. Sci. U. S. A. 2010, 107 (15), 6882–6887. https://doi.org/10.1073/pnas.0910060107.
actin binding (GO:0003779)	1	0.08	Interacting selectively and non-covalently with monomeric or multimeric forms of actin, including actin filaments.	Mitochondiral interation with Actin cytoskeleton	Actin can associate with several DNA damage and repair factors; mitochondrial impairment has been linked to DNA damage; mitochondrial depolarization causes actin assembly around mitochondria	Boldogh, I. R.; Pon, L. A. Interactions of Mitochondria with the Actin Cytoskeleton. Biochimica et Biophysica Acta - Molecular Cell Research. Elsevier May 1, 2006, pp 450–462. https://doi.org/10.1016/j.bbamcr.2006.02.014.
positive regulation of potassium ion transport (GO:0043268)	0.86	0.07	Any process that activates or increases the frequency, rate or extent of the directed movement of potassium ions (K+) into, out of or within a cell, or between cells, by means of some agent such as a transporter or pore.	Inhibiting Na+/K+ ATPase	Loss of regulation of cellular calcium concentrations, production of superoxide anions by the mitochondrial respiratory chain; oxidative stress	Li, Q.; Pogwizd, S. M.; Prabhu, S. D.; Zhou, L. Inhibiting Na+/K+ ATPase Can Impair Mitochondrial Energetics and Induce Abnormal Ca2+ Cycling and Automaticity in Guinea Pig Cardiomyocytes. PLoS One 2014, 9 (4), e93928. https://doi.org/10.1371/journal.pone.0093928.
activation of signaling protein activity involved in unfolded protein response (GO:0006987)	1	0.13	The conversion of a specific protein, possessing protein kinase and endoribonuclease activities, to an active form as a result of signaling via the unfolded protein response	ER Stress	Protein folding, oxidative stress, and ER stress are linked and abberrations in this network may communicate to the mitochondria to regulate apoptosis.	Malhotra, J. D.; Kaufman, R. J. ER Stress and Its Functional Link to Mitochondria: Role in Cell Survival and Death. Cold Spring Harb. Perspect. Biol. 2011, 3 (9), 1–13. https://doi.org/10.1101/cshperspect.a004424.
response to endoplasmic reticulum stress (GO:0034976)	0.92	0.14	Any process that results in a change in state or activity of a cell (in terms of movement, secretion, enzyme production, gene expression, etc.) as a result of a stress acting at the endoplasmic reticulum.	ER Stress	Protein folding, oxidative stress, and ER stress are linked and abberrations in this network may communicate to the mitochondria to regulate apoptosis.	Malhotra, J. D.; Kaufman, R. J. ER Stress and Its Functional Link to Mitochondria: Role in Cell Survival and Death. Cold Spring Harb. Perspect. Biol. 2011, 3 (9), 1–13. https://doi.org/10.1101/cshperspect.a004424.
endoplasmic reticulum unfolded protein response (GO:0030968)	0.92	0.13	The series of molecular signals generated as a consequence of the presence of unfolded proteins in the endoplasmic reticulum (ER) or other ER-related stress; results in changes in the regulation of transcription and translation	ER Stress	Protein folding, oxidative stress, and ER stress are linked and abberrations in this network may communicate to the mitochondria to regulate apoptosis.	Malhotra, J. D.; Kaufman, R. J. ER Stress and Its Functional Link to Mitochondria: Role in Cell Survival and Death. Cold Spring Harb. Perspect. Biol. 2011, 3 (9), 1–13. https://doi.org/10.1101/cshperspect.a004424.
cellular response to unfolded protein (GO:0034620)	0.92	0.13	Any process that results in a change in state or activity of a cell (in terms of movement, secretion, enzyme production, gene expression, etc.) as a result of an unfolded protein stimulus.	ER Stress	Protein folding, oxidative stress, and ER stress are linked and abberrations in this network may communicate to the mitochondria to regulate apoptosis.	Malhotra, J. D.; Kaufman, R. J. ER Stress and Its Functional Link to Mitochondria: Role in Cell Survival and Death. Cold Spring Harb. Perspect. Biol. 2011, 3 (9), 1–13. https://doi.org/10.1101/cshperspect.a004424.
cell-cell junction (GO:0005911)	1	0.07	A cell junction that forms a connection between two or more cells in a multicellular organism; excludes direct cytoplasmic intercellular bridges, such as ring canals in insects.	ER mediated intercellular mitochondrial transfer	Could be related to how the ER affects the movement of mitochondria on microtubules and transfer of mitochondria to the recipient cell at the cell junction.	Liu, D.; Gao, Y.; Liu, J.; Huang, Y.; Yin, J.; Feng, Y.; Shi, L.; Meloni, B. P.; Zhang, C.; Zheng, M.; Gao, J. Intercellular Mitochondrial Transfer as a Means of Tissue Revitalization. Signal Transduction and Targeted Therapy. Springer Nature December 1, 2021, pp 1–18. https://doi.org/10.1038/s41392-020-00440-z.
NAD-dependent histone deacetylase activity (H3-K18 specific) (GO:0097372)	0.86	0.07	Catalysis of the reaction: histone H3 N6-acetyl-L-lysine (position 18) + H2O = histone H3 L-lysine (position 18) + acetate. This reaction requires the presence of NAD, and represents the removal of an acetyl group from lysine at position 18 of the histone H3 protein.	DNA damage	Mitochondrial impairment has been linked to DNA damage
maintenance of fidelity involved in DNA-dependent DNA replication (GO:0045005)	0.86	0.07	A DNA metabolic process that prevents or corrects errors to ensure that DNA is replicated accurately. Errors can be corrected either by intrinsic DNA polymerase proofreading activity or via mismatch repair.	DNA damage	Mitochondrial impairment has been linked to DNA damage	Nadalutti, C. A.; Stefanick, D. F.; Zhao, M. L.; Horton, J. K.; Prasad, R.; Brooks, A. M.; Griffith, J. D.; Wilson, S. H. Mitochondrial Dysfunction and DNA Damage Accompany Enhanced Levels of Formaldehyde in Cultured Primary Human Fibroblasts. Sci. Rep. 2020, 10 (1), 1–13. https://doi.org/10.1038/s41598-020-61477-2.
dendrite membrane (GO:0032590)	0.88	0.08	The portion of the plasma membrane surrounding a dendrite.	Dendritic mitochondria	changes in neuronal activity and/or plasma glucose concentrations; neurons are highly mitochondria-dependent cells, they are particularly susceptible to mitochondrial toxicants; neurotoxins are also known to affect mitochondrial fusion-fission	Schmidt, B. Z.; Lehmann, M.; Gutbier, S.; Nembo, E.; Noel, S.; Smirnova, L.; Forsby, A.; Hescheler, J.; Avci, H. X.; Hartung, T.; Leist, M.; Kobolák, J.; Dinnyés, A. In Vitro Acute and Developmental Neurotoxicity Screening: An Overview of Cellular Platforms and High-Throughput Technical Possibilities. Archives of Toxicology. Springer Verlag January 1, 2017, pp 1–33. https://doi.org/10.1007/s00204…
external side of plasma membrane (GO:0009897)	1	0.06	The leaflet of the plasma membrane that faces away from the cytoplasm and any proteins embedded or anchored in it or attached to its surface.	Cell Death	Mitochondrial content of a cell influences apoptotic proteins . RNA also plays an important role in regulating cellular processesincluding apoptosis. DNA damage and plasma membrane translocation
side of membrane (GO:0098552)	1	0.09	A cellular component consisting of one leaflet of a membrane bilayer and any proteins embedded or anchored in it or attached to its surface.	Cell Death	Mitochondrial content of a cell influences apoptotic proteins . RNA also plays an important role in regulating cellular processesincluding apoptosis. DNA damage and plasma membrane translocation
autophagic vacuole membrane (GO:0000421)	1	0.06	The lipid bilayer surrounding an autophagosome, a double-membrane-bounded vesicle in which endogenous cellular material is sequestered.	Cell Death	Mitochondria degradation via Autophagy	Goldman Scott J., S. J.; Taylor, R.; Zhang, Y.; Jin, S. Autophagy and the Degradation of Mitochondria. Mitochondrion. NIH Public Access June 2010, pp 309–315. https://doi.org/10.1016/j.mito.2010.01.005.
negative regulation of T cell activation (GO:0050868)	0.86	0.07	Any process that stops, prevents, or reduces the frequency, rate or extent of T cell activation.	Cell Death	The process of proper T-cell activation is strictly monitored and regulated by apoptosis signaling.	Wang, M.; Windgassen, D.; Papoutsakis, E. T. A Global Transcriptional View of Apoptosis in Human T-Cell Activation. BMC Med. Genomics 2008, 1 (1). https://doi.org/10.1186/1755-8794-1-53.
calcium channel inhibitor activity (GO:0019855)	1	0.06	Binds to and stops, prevents, or reduces the activity of a calcium channel.	Ca2+ channel blockers	Loss of regulation of cellular calcium concentrations, production of superoxide anions by the mitochondrial respiratory chain	Görlach, A.; Bertr+A2:G22am, K.; Hudecova, S.; Krizanova, O. Calcium and ROS: A Mutual Interplay. Redox Biology. Elsevier B.V. December 1, 2015, pp 260–271. https://doi.org/10.1016/j.redox.2015.08.010.
negative regulation of cellular carbohydrate metabolic process (GO:0010677)	1	0.07	Any process that decreases the rate, extent or frequency of the chemical reactions and pathways involving carbohydrates, any of a group of organic compounds based of the general formula Cx(H2O)y, as carried out by individual cells.
N-terminal protein amino acid modification (GO:0031365)	1	0.07	The alteration of the N-terminal amino acid residue in a protein.
negative regulation of TOR signaling (GO:0032007)	1	0.07	Any process that stops, prevents, or reduces the frequency, rate or extent of TOR signaling.
TOR signaling (GO:0031929)	0.86	0.07	A series of molecular signals mediated by TOR (Target of rapamycin) proteins, members of the phosphoinositide (PI) 3-kinase related kinase (PIKK) family that act as serine/threonine kinases in response to nutrient availability or growth factors.
nucleoside monophosphate metabolic process (GO:0009123)	0.86	0.07	The chemical reactions and pathways involving a nucleoside monophosphate, a compound consisting of a nucleobase linked to a deoxyribose or ribose sugar esterified with phosphate on the sugar.
