# Supplementary material for: Integrating cell morphology with gene expression and chemical structure to aid mitochondrial toxicity detection
Source: Commun Biol. 2022 Aug 23;5:858. doi: 10.1038/s42003-022-03763-5 (PMC9399120; doi:10.1038/s42003-022-03763-5)
Supplement: Supplementary file 9 — Supplementary Data 6 [file 42003_2022_3763_MOESM9_ESM.xlsx]

## Sheet: Table S6 Evaluation
Table S6. Evaluation metrics of the seven models (a) median of repeated nested cross validations and (b) external test set. The best performing model according to the metric is highlighted in bold. Early-stage fusion and Late-stage fusion models have higher F1 score for compounds exhibiting mitochondrial toxicity and extrapolate well into new chemical space in external test sets compared to model…
Model	F1 (Toxic)		Precision (Toxic)		Sensitivity		Specificity		BA		AUC-ROC		AUC-PR		MCC
Dataset	Nested CV	External Test	Nested CV	External Test	Nested CV	External Test	Nested CV	External Test	Nested CV	External Test	Nested CV	External Test	Nested CV	External Test	Nested CV	External Test
CP Model	0.330846	0.369565	0.239802	0.248175	0.533333	0.723404	0.6875	0.477157	0.6	0.600281	0.65362	0.62604	0.291064	0.363933	0.160838	0.159396
GE Model	0.300943	0.348624	0.229355	0.306452	0.4375	0.404255	0.73125	0.781726	0.576042	0.592991	0.615625	0.642888	0.309625	0.387418	0.12818	0.168469
Morgan Model	0.419829	0.246575	0.346159	0.346154	0.533333	0.191489	0.8125	0.913706	0.675	0.552597	0.735833	0.645696	0.457847	0.362043	0.300775	0.13445
Early Fusion CP+GE+Morgan Model	0.382979	0.472441	0.285568	0.375	0.58125	0.638298	0.73125	0.746193	0.65	0.692245	0.707031	0.689167	0.362408	0.427754	0.241313	0.322999
Late-Stage Fusion CP+GE+Morgan Model	0.423389	0.422857	0.320124	0.289062	0.625	0.787234	0.75	0.538071	0.6875	0.662653	0.75444	0.689167	0.488688	0.427754	0.302177	0.256885
