# Supplementary material for: Integrating cell morphology with gene expression and chemical structure to aid mitochondrial toxicity detection
Source: Commun Biol. 2022 Aug 23;5:858. doi: 10.1038/s42003-022-03763-5 (PMC9399120; doi:10.1038/s42003-022-03763-5)
Supplement: Supplementary file 10 — Supplementary Data 7 [file 42003_2022_3763_MOESM10_ESM.xlsx]

## Sheet: S7 Ext Actives MOA
Table S7. Some external test set mitochondrial toxicants and their mechanism of action from literature
Sl no	Common Name	IUPAC	InCHI	T.D	I.D	Mitotox Label	MOA	Effect of MOA	Effect on Mitochondira	Comment	Literature Source	Literature Source 2
1	myricetin	3,5,7-trihydroxy-2-(3,4,5-trihydroxyphenyl)chromen-4-one	InChI=1S/C15H10O8/c16-6-3-7(17)11-10(4-6)23-15(14(22)13(11)21)5-1-8(18)12(20)9(19)2-5/h1-4,16-20,22H	0.568182	0.890919	1	inhibit oxidative phosphorylation (complex I)	inhibit ATP synthesis	dramatic morphological changes in mitochondria		Kicinska, A.; Jarmuszkiewicz, W. Flavonoids and Mitochondria: Activation of Cytoprotective Pathways? Molecules. MDPI AG July 1, 2020. https://doi.org/10.3390/molecules25133060.
2	daidzein	7-hydroxy-3-(4-hydroxyphenyl)chromen-4-one	InChI=1S/C15H10O4/c16-10-3-1-9(2-4-10)13-8-19-14-7-11(17)5-6-12(14)15(13)18/h1-8,16-17H	0.622222	0.883393	1	induction of a ROS	ROS-mediated mitochondrial dysfunction pathway	mitochondrial membrane depolarization		Han, B. J.; Li, W.; Jiang, G. Bin; Lai, S. H.; Zhang, C.; Zeng, C. C.; Liu, Y. J. Effects of Daidzein in Regards to Cytotoxicity in Vitro, Apoptosis, Reactive Oxygen Species Level, Cell Cycle Arrest and the Expression of Caspase and Bcl-2 Family Proteins. Oncol. Rep. 2015, 34 (3), 1115–1120. https://doi.org/10.3892/or.2015.4133.	Jin, S.; Zhang, Q. Y.; Kang, X. M.; Wang, J. X.; Zhao, W. H. Daidzein Induces MCF-7 Breast Cancer Cell Apoptosis via the Mitochondrial Pathway. Ann. Oncol. 2010, 21 (2), 263–268. https://doi.org/10.1093/annonc/mdp499
3	mefenamic acid	2-(2,3-dimethylanilino)benzoic acid	InChI=1S/C15H15NO2/c1-10-6-5-9-13(11(10)2)16-14-8-4-3-7-12(14)15(17)18/h3-9,16H,1-2H3,(H,17,18)	0.722222	0.847773	1	uncouple oxidative phosphorylation	inhibit ATP synthesis	mitochondrial injury		Pigoso, A. A.; Uyemura, S. A.; Santos, A. C.; Rodrigues, T.; Mingatto, F. E.; Curti, C. Influence of Nonsteroidal Anti-Inflammatory Drugs on Calcium Efflux in Isolated Rat Renal Cortex Mitochondria and Aspects of the Mechanisms Involved. Int. J. Biochem. Cell Biol. 1998, 30 (9), 961–965. https://doi.org/10.1016/S1357-2725(98)00030-2.
4	71145-03-4	methyl 2,6-dimethyl-5-nitro-4-[2-(trifluoromethyl)phenyl]-1,4-dihydropyridine-3-carboxylate	InChI=1S/C16H15F3N2O4/c1-8-12(15(22)25-3)13(14(21(23)24)9(2)20-8)10-6-4-5-7-11(10)16(17,18)19/h4-7,13,20H,1-3H3	0.734375	0.944014	1
5	isoliquiritigenin	(E)-1-(2,4-dihydroxyphenyl)-3-(4-hydroxyphenyl)prop-2-en-1-one	InChI=1S/C15H12O4/c16-11-4-1-10(2-5-11)3-8-14(18)13-7-6-12(17)9-15(13)19/h1-9,16-17,19H/b8-3+	0.75	0.84945	1	increase in the cellular ROS	ROS-mediated mitochondrial dysfunction pathway	mitochondrial membrane depolarization		Jung, J. I.; Lim, S. S.; Choi, H. J.; Cho, H. J.; Shin, H. K.; Kim, E. J.; Chung, W. Y.; Park, K. K.; Park, J. H. Y. Isoliquiritigenin Induces Apoptosis by Depolarizing Mitochondrial Membranes in Prostate Cancer Cells. J. Nutr. Biochem. 2006, 17 (10), 689–696. https://doi.org/10.1016/j.jnutbio.2005.11.006.
6	Tyrphostin AG-538	(E)-2-(3,4-dihydroxybenzoyl)-3-(3,4-dihydroxyphenyl)prop-2-enenitrile	InChI=1S/C16H11NO5/c17-8-11(5-9-1-3-12(18)14(20)6-9)16(22)10-2-4-13(19)15(21)7-10/h1-7,18-21H/b11-5+	0.8	0.839158	1	oxidative stress	inhibit the phosphorylation of protein tyrosine kinases (PTK).	mitochondrial injury	ATP-competitive inhibitor of phosphatidylinositol 5-phosphate 4-kinases (PI5P4Ks)	Keune, W. J.; Jones, D. R.; Divecha, N. PtdIns5P and Pin1 in Oxidative Stress Signaling. Advances in Biological Regulation. Elsevier Ltd May 1, 2013, pp 179–189. https://doi.org/10.1016/j.jbior.2013.02.001.	Giudici, M. L.; Clarke, J. H.; Irvine, R. F. Phosphatidylinositol 5-Phosphate 4-Kinase γ (PI5P4Kγ), a Lipid Signalling Enigma. Advances in Biological Regulation. Elsevier Ltd May 1, 2016, pp 47–50. https://doi.org/10.1016/j.jbior.2015.11.007.
7	LSM-1385	22-(cyclopropylmethyl)-11,14-dioxa-22-azaheptacyclo[13.9.1.01,13.02,21.04,12.05,10.019,25]pentacosa-4(12),5,7,9,15,17,19(25)-heptaene-2,16-diol	InChI=1S/C26H25NO4/c28-18-8-7-15-11-20-26(29)12-17-16-3-1-2-4-19(16)30-22(17)24-25(26,21(15)23(18)31-24)9-10-27(20)13-14-5-6-14/h1-4,7-8,14,20,24,28-29H,5-6,9-13H2	0.807229	0.938671	1
8	Tianeptine	7-[(3-chloro-6-methyl-5,5-dioxo-11H-benzo[c][2,1]benzothiazepin-11-yl)amino]heptanoic acid	InChI=1S/C21H25ClN2O4S/c1-24-18-9-6-5-8-16(18)21(23-13-7-3-2-4-10-20(25)26)17-12-11-15(22)14-19(17)29(24,27)28/h5-6,8-9,11-12,14,21,23H,2-4,7,10,13H2,1H3,(H,25,26)	0.810345	0.792634	1	inhibition of mitochondrial fatty acid β-oxidation	impair mitochondrial function			Begriche, K.; Massart, J.; Robin, M. A.; Borgne-Sanchez, A.; Fromenty, B. Drug-Induced Toxicity on Mitochondria and Lipid Metabolism: Mechanistic Diversity and Deleterious Consequences for the Liver. Journal of Hepatology. Elsevier April 1, 2011, pp 773–794. https://doi.org/10.1016/j.jhep.2010.11.006.
9	CGP-13501	3-(3,5-ditert-butyl-4-hydroxyphenyl)-2,2-dimethylpropanal	InChI=1S/C19H30O2/c1-17(2,3)14-9-13(11-19(7,8)12-20)10-15(16(14)21)18(4,5)6/h9-10,12,21H,11H2,1-8H3	0.816327	0.836899	1
10	Ketoconazole	1-[4-[4-[[(2R,4S)-2-(2,4-dichlorophenyl)-2-(imidazol-1-ylmethyl)-1,3-dioxolan-4-yl]methoxy]phenyl]piperazin-1-yl]ethanone	InChI=1S/C26H28Cl2N4O4/c1-19(33)31-10-12-32(13-11-31)21-3-5-22(6-4-21)34-15-23-16-35-26(36-23,17-30-9-8-29-18-30)24-7-2-20(27)14-25(24)28/h2-9,14,18,23H,10-13,15-17H2,1H3/t23-,26-/m0/s1	0.83908	0.841341	1	inhibit oxidative phosphorylation	inhibitory effects on NADH oxidase	dramatic morphological changes in mitochondria		Rodriguez, R. J.; Acosta, D. Inhibition of Mitochondrial Function in Isolated Rat Liver Mitochondria by Azole Antifungals; John Wiley & Sons, Inc, 1996; Vol. 11. https://doi.org/10.1002/(SICI)1522-7146(1996)11:3<127::AID-JBT4>3.0.CO;2-M.
11	100599-27-7	5-chloro-2-oxo-3-(thiophene-2-carbonyl)-3H-indole-1-carboxamide	InChI=1S/C14H9ClN2O3S/c15-7-3-4-9-8(6-7)11(13(19)17(9)14(16)20)12(18)10-2-1-5-21-10/h1-6,11H,(H2,16,20)	0.846154	0.80143	1
12	Betulinic acid	(1R,3aS,5aR,5bR,7aR,9S,11aR,11bR,13aR,13bR)-9-hydroxy-5a,5b,8,8,11a-pentamethyl-1-prop-1-en-2-yl-1,2,3,4,5,6,7,7a,9,10,11,11b,12,13,13a,13b-hexadecahydrocyclopenta[a]chrysene-3a-carboxylic acid	InChI=1S/C30H48O3/c1-18(2)19-10-15-30(25(32)33)17-16-28(6)20(24(19)30)8-9-22-27(5)13-12-23(31)26(3,4)21(27)11-14-29(22,28)7/h19-24,31H,1,8-17H2,2-7H3,(H,32,33)/t19-,20+,21-,22+,23-,24+,27-,28+,29+,30-/m0/s1	0.857143	0.999405	1	cytochrome c release	mitochondrial injury	depolarization of mitochondrial membrane		Mullauer, F. B.; Kessler, J. H.; Medema, J. P. Betulinic Acid Induces Cytochrome c Release and Apoptosis in a Bax/Bak-Independent, Permeability Transition Pore Dependent Fashion. Apoptosis 2009, 14 (2), 191–202. https://doi.org/10.1007/s10495-008-0290-x.
13	Tyrphostin AG 879	(E)-2-cyano-3-(3,5-ditert-butyl-4-hydroxyphenyl)prop-2-enethioamide	InChI=1S/C18H24N2OS/c1-17(2,3)13-8-11(7-12(10-19)16(20)22)9-14(15(13)21)18(4,5)6/h7-9,21H,1-6H3,(H2,20,22)/b12-7+	0.859649	0.852904	1	oxidative stress	inhibit the phosphorylation of protein tyrosine kinases (PTK).	mitochondrial injury		Sakamuru, S.; Li, X.; Attene-Ramos, M. S.; Huang, R.; Lu, J.; Shou, L.; Shen, M.; Tice, R. R.; Austin, C. P.; Xia, M. Application of a Homogenous Membrane Potential Assay to Assess Mitochondrial Function. Physiol. Genomics 2012, 44 (9), 495–503. https://doi.org/10.1152/physiolgenomics.00161.2011.
14	su6656	(3Z)-N,N-dimethyl-2-oxo-3-(4,5,6,7-tetrahydro-1H-indol-2-ylmethylidene)-1H-indole-5-sulfonamide	InChI=1S/C19H21N3O3S/c1-22(2)26(24,25)14-7-8-18-15(11-14)16(19(23)21-18)10-13-9-12-5-3-4-6-17(12)20-13/h7-11,20H,3-6H2,1-2H3,(H,21,23)/b16-10-	0.8625	0.861497	1	activates AMP-activated protein kinase (AMPK)	induces mitophagy and promotes mitochondrial fission	dramatic morphological changes in mitochondria		Ross, F. A.; Hawley, S. A.; Auciello, F. R.; Gowans, G. J.; Atrih, A.; Lamont, D. J.; Hardie, D. G. Mechanisms of Paradoxical Activation of AMPK by the Kinase Inhibitors SU6656 and Sorafenib. Cell Chem. Biol. 2017, 24 (7), 813-824.e4. https://doi.org/10.1016/j.chembiol.2017.05.021.	Seabright, A. P.; Fine, N. H. F.; Barlow, J. P.; Lord, S. O.; Musa, I.; Gray, A.; Bryant, J. A.; Banzhaf, M.; Lavery, G. G.; Hardie, D. G.; Hodson, D. J.; Philp, A.; Lai, Y. C. AMPK Activation Induces Mitophagy and Promotes Mitochondrial Fission While Activating TBK1 in a PINK1-Parkin Independent Manner. FASEB J. 2020, 34 (5), 6284–6301. https://doi.org/10.1096/fj.201903051R.
15	lasalocid	6-[(3R,4S,5S,7R)-7-[(2S,3S,5S)-5-ethyl-5-[(2R,5R,6S)-5-ethyl-5-hydroxy-6-methyloxan-2-yl]-3-methyloxolan-2-yl]-4-hydroxy-3,5-dimethyl-6-oxononyl]-2-hydroxy-3-methylbenzoic acid	InChI=1S/C34H54O8/c1-9-25(31-21(6)18-34(11-3,42-31)26-16-17-33(40,10-2)23(8)41-26)30(37)22(7)28(35)19(4)12-14-24-15-13-20(5)29(36)27(24)32(38)39/h13,15,19,21-23,25-26,28,31,35-36,40H,9-12,14,16-18H2,1-8H3,(H,38,39)/t19-,21+,22+,23+,25+,26-,28+,31+,33-,34+/m1/s1	0.864583	0.856695	1	increased Ca2+ influx	disruption of transmembrane ion concentration gradients and electrical potentials; overload of the active cation efflux channels; ATP depletion	mitochondrial damage	lasalocid is an ionophore	Decloedt, A.; Verheyen, T.; De Clercq, D.; Sys, S.; Vercauteren, G.; Ducatelle, R.; Delahaut, P.; van Loon, G. Acute and Long-Term Cardiomyopathy and Delayed Neurotoxicity after Accidental Lasalocid Poisoning in Horses. J. Vet. Intern. Med. 2012, 26 (4), 1005–1011. https://doi.org/10.1111/j.1939-1676.2012.00933.x.
16	5-(N,N-Hexamethylene)amiloride	3-amino-5-(azepan-1-yl)-6-chloro-N-(diaminomethylidene)pyrazine-2-carboxamide	InChI=1S/C12H18ClN7O/c13-8-10(20-5-3-1-2-4-6-20)18-9(14)7(17-8)11(21)19-12(15)16/h1-6H2,(H2,14,18)(H4,15,16,19,21)	0.904762	0.862668	1	induction of a ROS	interact with mitochondrial transporters or channels, ROS production	mitochondrial swelling, mitochondrial membrane depolarization		Rowson-Hodel, A. R.; Berg, A. L.; Wald, J. H.; Hatakeyama, J.; VanderVorst, K.; Curiel, D. A.; Leon, L. J.; Sweeney, C.; Carraway, K. L. Hexamethylene Amiloride Engages a Novel Reactive Oxygen Species- and Lysosome-Dependent Programmed Necrotic Mechanism to Selectively Target Breast Cancer Cells. Cancer Lett. 2016, 375 (1), 62–72. https://doi.org/10.1016/j.canlet.2016.02.042.
17	2-methyl-1,1,4-trioxo-N-pyridin-2-yl-3H-1λ6,2-benzothiazine-3-carboxamide	2-methyl-1,1,4-trioxo-N-pyridin-2-yl-3H-1λ6,2-benzothiazine-3-carboxamide	InChI=1S/C15H13N3O4S/c1-18-13(15(20)17-12-8-4-5-9-16-12)14(19)10-6-2-3-7-11(10)23(18,21)22/h2-9,13H,1H3,(H,16,17,20)	0.802469	0.850924	1
18	fluoxetine	N-methyl-3-phenyl-3-[4-(trifluoromethyl)phenoxy]propan-1-amine	InChI=1S/C17H18F3NO/c1-21-12-11-16(13-5-3-2-4-6-13)22-15-9-7-14(8-10-15)17(18,19)20/h2-10,16,21H,11-12H2,1H3	0.810345	0.845176	1	inhibits oxygen consumption and lowers mitochondrial ATP	inhibiting electron transport	mitochondrial damage		Charles, E.; Hammadi, M.; Kischel, P.; Delcroix, V.; Demaurex, N.; Castelbout, C.; Vacher, A. M.; Devin, A.; Ducret, T.; Nunes, P.; Vacher, P. The Antidepressant Fluoxetine Induces Necrosis by Energy Depletion and Mitochondrial Calcium Overload. Oncotarget 2017, 8 (2), 3181–3196. https://doi.org/10.18632/oncotarget.13689.
