# Supplementary material for: Integrating cell morphology with gene expression and chemical structure to aid mitochondrial toxicity detection
Source: Commun Biol. 2022 Aug 23;5:858. doi: 10.1038/s42003-022-03763-5 (PMC9399120; doi:10.1038/s42003-022-03763-5)
Supplement: Supplementary file 11 — Supplementary Data 8 [file 42003_2022_3763_MOESM11_ESM.xlsx]

## Sheet: Table S8 Preds Inconclusive 
Table S8 Predictions from models for inconclusive compounds in Tox21 assay and related literature on mitochondrial toxicity
StdInChI	smiles_r	Common_name	Activity (Experimental Evidence)	CP	GO	Morgan	Early-stage fusion CP+GO+Morgan	Late-stage Fusion CP+GO+Morgan	Mechanism	Possible effect on Mitochondira	Comments	Source	Secondary Source
InChI=1S/C22H23ClN2O2/c1-2-27-22(26)25-12-9-15(10-13-25)20-19-8-7-18(23)14-17(19)6-5-16-4-3-11-24-21(16)20/h3-4,7-8,11,14H,2,5-6,9-10,12-13H2,1H3	CCOC(=O)N1CCC(=C2c3ccc(Cl)cc3CCc3cccnc32)CC1	Loratadine	0	0	0	0	0	0				Luo, Y.; Rana, P.; Will, Y. Palmitate Increases the Susceptibility of Cells to Drug-Induced Toxicity: An In Vitro Method to Identify Drugs with Potential Contraindications in Patients with Metabolic Disease. Toxicol. Sci. 2012, 129 (2), 346–362. https://doi.org/10.1093/toxsci/kfs208.
InChI=1S/C21H30O2/c1-13(22)17-6-7-18-16-5-4-14-12-15(23)8-10-20(14,2)19(16)9-11-21(17,18)3/h12,16-19H,4-11H2,1-3H3/t16-,17+,18-,19-,20-,21+/m0/s1	CC(=O)[C@H]1CC[C@H]2[C@@H]3CCC4=CC(=O)CC[C@]4(C)[C@H]3CC[C@]12C	Progesterone	0	0	1	0	0	0	reducing oxidative stress and attenuating endogenous oxidative damage		increased respiratory function coupled to increased expression and activity of the electron transport chain complex IV (cytochrome c oxidase)	Irwin, R. W.; Yao, J.; Hamilton, R. T.; Cadenas, E.; Brinton, R. D.; Nilsen, J. Progesterone and Estrogen Regulate Oxidative Metabolism in Brain Mitochondria. Endocrinology 2008, 149 (6), 3167–3175. https://doi.org/10.1210/en.2007-1227.
InChI=1S/C14H14ClNS/c15-13-4-2-1-3-11(13)9-16-7-5-14-12(10-16)6-8-17-14/h1-4,6,8H,5,7,9-10H2	Clc1ccccc1CN1CCc2sccc2C1	Ticlopidine	0	1	0	0	0	0				Luo, Y.; Rana, P.; Will, Y. Palmitate Increases the Susceptibility of Cells to Drug-Induced Toxicity: An In Vitro Method to Identify Drugs with Potential Contraindications in Patients with Metabolic Disease. Toxicol. Sci. 2012, 129 (2), 346–362. https://doi.org/10.1093/toxsci/kfs208.
InChI=1S/C10H6N2O3/c11-4-7(5-12)1-6-2-8(13)10(15)9(14)3-6/h1-3,13-15H	N#CC(C#N)=Cc1cc(O)c(O)c(O)c1	Tyrphostin A25	0	1	0	1	1	1	antioxidants and eliminate the reactive oxygen species			Sagara, Y.; Ishige, K.; Tsai, C.; Maher, P. Tyrphostins Protect Neuronal Cells from Oxidative Stress. J. Biol. Chem. 2002, 277 (39), 36204–36215. https://doi.org/10.1074/jbc.M203895200.
InChI=1S/C9H7N7O2S/c1-15-4-14-7(16(17)18)9(15)19-8-5-6(11-2-10-5)12-3-13-8/h2-4H,1H3,(H,10,11,12,13)	Cn1cnc([N+](=O)[O-])c1Sc1ncnc2[nH]cnc12	Azathioprine	1	1	1	0	1	1	depletion of reduced glutathione	mitochondrial injury	profound depletion of ATP and cell death by necrosis. Cell death was prevented by potent antioxidants, glycine, and blocking the mitochondrial permeability transition pore	Lee, A. U.; Farrell, G. C. Mechanism of Azathioprine-Induced Injury to Hepatocytes: Roles of Glutathione Depletion and Mitochondrial Injury. J. Hepatol. 2001, 35 (6), 756–764. https://doi.org/10.1016/S0168-8278(01)00196-9.
InChI=1S/C20H12/c1-2-7-17-15(4-1)12-16-9-8-13-5-3-6-14-10-11-18(17)20(16)19(13)14/h1-12H	c1ccc2c(c1)cc1ccc3cccc4ccc2c1c34	Benzo[a]pyrene	1	1	0	0	0	1	ROS generation	mitochondrial injury	mitochondrial depolarization at high concentrations in Hepa1c1c7	Holme, J. A.; Gorria, M.; Arlt, V. M.; Øvrebø, S.; Solhaug, A.; Tekpli, X.; Landvik, N. E.; Huc, L.; Fardel, O.; Lagadic-Gossmann, D. Different Mechanisms Involved in Apoptosis Following Exposure to Benzo[a]Pyrene in F258 and Hepa1c1c7 Cells. Chem. Biol. Interact. 2007, 167 (1), 41–55. https://doi.org/10.1016/j.cbi.2007.01.008.
InChI=1S/C21H24O4/c1-21(2,15-3-7-17(8-4-15)22-11-19-13-24-19)16-5-9-18(10-6-16)23-12-20-14-25-20/h3-10,19-20H,11-14H2,1-2H3	CC(C)(c1ccc(OCC2CO2)cc1)c1ccc(OCC2CO2)cc1	Bisphenol A diglycidyl ether	1	1	1	0	1	1	activation of caspases-9 and -3	induced mitochondrial dysfunction	decrease of the mitochondrial transmembrane potential	Fehlberg, S.; Gregel, C. M.; Göke, A.; Göke, R. Bisphenol a Diglycidyl Ether-Induced Apoptosis Involves Bax/Bid-Dependent Mitochondrial Release of Apoptosis-Inducing Factor (AIF), Cytochrome c and Smac/DIABLO. Br. J. Pharmacol. 2003, 139 (3), 495–500. https://doi.org/10.1038/sj.bjp.0705275.
InChI=1S/C17H14F3N3O2S/c1-11-2-4-12(5-3-11)15-10-16(17(18,19)20)22-23(15)13-6-8-14(9-7-13)26(21,24)25/h2-10H,1H3,(H2,21,24,25)	Cc1ccc(-c2cc(C(F)(F)F)nn2-c2ccc(S(N)(=O)=O)cc2)cc1	Celecoxib	1	1	0	0	1	1	inhibition of oxidative phosphorylation	dramatic morphological changes in mitochondria	inhibit ATP synthesis; increased levels of substrate oxidation and increased heat	Syed, M.; Skonberg, C.; Hansen, S. H. Mitochondrial Toxicity of Selective COX-2 Inhibitors via Inhibition of Oxidative Phosphorylation (ATP Synthesis) in Rat Liver Mitochondria. Toxicol. Vitr. 2016, 32, 26–40. https://doi.org/10.1016/j.tiv.2015.12.003.
InChI=1S/C15H10O4/c16-10-3-1-9(2-4-10)13-8-19-14-7-11(17)5-6-12(14)15(13)18/h1-8,16-17H	O=c1c(-c2ccc(O)cc2)coc2cc(O)ccc12	Daidzein	1	1	0	1	1	1	ROS generation	mitochondrial injury	mitochondrial depolarization	Jin, S.; Zhang, Q. Y.; Kang, X. M.; Wang, J. X.; Zhao, W. H. Daidzein Induces MCF-7 Breast Cancer Cell Apoptosis via the Mitochondrial Pathway. Ann. Oncol. 2010, 21 (2), 263–268. https://doi.org/10.1093/annonc/mdp499.
InChI=1S/C13H8F2O3/c14-8-2-3-9(11(15)6-8)7-1-4-12(16)10(5-7)13(17)18/h1-6,16H,(H,17,18)	O=C(O)c1cc(-c2ccc(F)cc2F)ccc1O	Diflunisal	1	0	1	0	0	1	uncoupling of oxidative phosphorylation	dramatic morphological changes in mitochondria	inhibit ATP synthesis; increased levels of substrate oxidation and increased heat	Chávez, E.; Bravo, C.; Gil, H. A.; Reyes, P. A. Ionophoretic-like Action of Diflunisal. Life Sci. 1985, 37 (16), 1491–1498. https://doi.org/10.1016/0024-3205(85)90180-8.
InChI=1S/C12H4Cl2F6N4OS/c13-5-1-4(11(15,16)17)2-6(14)8(5)24-10(22)9(7(3-21)23-24)26(25)12(18,19)20/h1-2H,22H2	N#Cc1nn(-c2c(Cl)cc(C(F)(F)F)cc2Cl)c(N)c1S(=O)C(F)(F)F	Fipronil	1	1	0	0	0	1	ROS generation	mitochondrial injury	lipid peroxidation (LPO), mitochondrial membrane potential (MMP) collapse, mitochondrial swelling, and cytochrome c release	Seydi, E.; Mehrpouya, L.; Sadeghi, H.; Rahimi, S.; Pourahmad, J. Toxicity of Fipronil on Rat Heart Mitochondria. Toxin Rev. 2019, 1–9. https://doi.org/10.1080/15569543.2019.1700382.
InChI=1S/C26H28Cl2N4O4/c1-19(33)31-10-12-32(13-11-31)21-3-5-22(6-4-21)34-15-23-16-35-26(36-23,17-30-9-8-29-18-30)24-7-2-20(27)14-25(24)28/h2-9,14,18,23H,10-13,15-17H2,1H3/t23-,26-/m0/s1	CC(=O)N1CCN(c2ccc(OC[C@H]3CO[C@](Cn4ccnc4)(c4ccc(Cl)cc4Cl)O3)cc2)CC1	Ketoconazole	1	0	1	0	0	1	inhibition of oxidative phosphorylation	dramatic morphological changes in mitochondria	inhibit ATP synthesis; increased levels of substrate oxidation and increased heat	Rodriguez, R. J.; Acosta, D. Inhibition of Mitochondrial Function in Isolated Rat Liver Mitochondria by Azole Antifungals. J. Biochem. Toxicol. 1996, 11 (3), 127–131. https://doi.org/10.1002/(SICI)1522-7146(1996)11:3<127::AID-JBT4>3.0.CO;2-M.	Luo, Y.; Rana, P.; Will, Y. Palmitate Increases the Susceptibility of Cells to Drug-Induced Toxicity: An In Vitro Method to Identify Drugs with Potential Contraindications in Patients with Metabolic Disease. Toxicol. Sci. 2012, 129 (2), 346–362. https://doi.org/10.1093/toxsci/kfs208.
InChI=1S/C22H26O3/c1-15(2)10-19-20(22(19,3)4)21(23)25-14-17-12-18(24-13-17)11-16-8-6-5-7-9-16/h5-10,12-13,19-20H,11,14H2,1-4H3	CC(C)=CC1C(C(=O)OCc2coc(Cc3ccccc3)c2)C1(C)C	Resmethrin	1	1	0	0	1	1	cause slowing in the closure of voltage-gated sodium channels	mitochondrial injury	Loss of regulation of cellular calcium concentrations, production of ROS
InChI=1S/C25H38O5/c1-6-25(4,5)24(28)30-21-12-15(2)11-17-8-7-16(3)20(23(17)21)10-9-19-13-18(26)14-22(27)29-19/h7-8,11,15-16,18-21,23,26H,6,9-10,12-14H2,1-5H3/t15-,16-,18+,19+,20-,21-,23-/m0/s1	CCC(C)(C)C(=O)O[C@H]1C[C@@H](C)C=C2C=C[C@H](C)[C@H](CC[C@@H]3C[C@@H](O)CC(=O)O3)[C@H]21	Simvastatin	1	1	0	0	1	1	GSH depletion	mitochondrial injury	oxidative stress and ROS-mediated lipid peroxidation	Abdoli, N.; Heidari, R.; Azarmi, Y.; Eghbal, M. A. Mechanisms of the Statins Cytotoxicity in Freshly Isolated Rat Hepatocytes. J. Biochem. Mol. Toxicol. 2013, 27 (6), 287–294. https://doi.org/10.1002/jbt.21485.
InChI=1S/C7H4ClNO2/c8-4-1-2-6-5(3-4)9-7(10)11-6/h1-3H,(H,9,10)	Oc1nc2cc(Cl)ccc2o1	Chlorzoxazone		1	0	0	1	1
InChI=1S/C35H41N5O5/c1-20(2)34(37-31(41)23-16-25-24-11-7-12-26-30(24)22(18-36-26)17-27(25)38(3)19-23)33(43)40-28(15-21-9-5-4-6-10-21)32(42)39-14-8-13-29(39)35(40,44)45-34/h4-7,9-12,18,20,23,25,27-29,36,44H,8,13-17,19H2,1-3H3,(H,37,41)/t23-,25-,27-,28+,29+,34-,35+/m1/s1	CC(C)[C@@]1(N=C(O)[C@@H]2C[C@@H]3c4cccc5[nH]cc(c45)C[C@H]3N(C)C2)O[C@@]2(O)[C@@H]3CCCN3C(=O)[C@H](Cc3ccccc3)N2C1=O	Dihydroergocristine		1	0	0	1	1
InChI=1S/C24H32ClFO5/c1-20(2)30-19-10-16-15-6-5-13-9-14(27)7-8-21(13,3)23(15,26)17(28)11-22(16,4)24(19,31-20)18(29)12-25/h9,15-17,19,28H,5-8,10-12H2,1-4H3/t15-,16-,17-,19+,21-,22-,23-,24+/m0/s1	CC1(C)O[C@@H]2C[C@H]3[C@@H]4CCC5=CC(=O)CC[C@]5(C)[C@@]4(F)[C@@H](O)C[C@]3(C)[C@]2(C(=O)CCl)O1	Halcinonide		1	0	0	0	1
InChI=1S/C13H21N3O/c1-3-16(4-2)10-9-15-13(17)11-5-7-12(14)8-6-11/h5-8H,3-4,9-10,14H2,1-2H3,(H,15,17)	CCN(CC)CCNC(=O)c1ccc(N)cc1	Procainamide		1	1	0	0	1
InChI=1S/C26H28N4O2/c1-26(24-11-6-14-29(24)22-9-4-2-7-19(22)17-32-26)18-28-15-12-20(13-16-28)30-23-10-5-3-8-21(23)27-25(30)31/h2-11,14,20H,12-13,15-18H2,1H3,(H,27,31)	CC1(CN2CCC(n3c(O)nc4ccccc43)CC2)OCc2ccccc2-n2cccc21	Zaldaride		1	0	0	0	1
InChI=1S/C12H11N5/c1-2-4-9(5-3-1)6-13-11-10-12(15-7-14-10)17-8-16-11/h1-5,7-8H,6H2,(H2,13,14,15,16,17)	c1ccc(CNc2nc[nH]c3ncnc2-3)cc1	N-benzyl-7H-purin-1-ium-6-amine		1	0	0	0	0
InChI=1S/C20H14ClN3O3S/c21-14-7-3-2-6-13(14)15-11-28-20(22-15)23-19(27)17-9-12-5-1-4-8-16(12)24(17)10-18(25)26/h1-9,11H,10H2,(H,25,26)(H,22,23,27)	O=C(O)Cn1c(C(O)=Nc2nc(-c3ccccc3Cl)cs2)cc2ccccc21	Lintitript		0	1	0	0	0
InChI=1S/C18H19Cl2NO4/c1-5-25-18(23)14-10(3)21-9(2)13(17(22)24-4)15(14)11-7-6-8-12(19)16(11)20/h6-8,15,21H,5H2,1-4H3	CCOC(=O)C1=C(C)NC(C)=C(C(=O)OC)C1c1cccc(Cl)c1Cl	Felodipine		0	0	0	0	0
