# Supplementary material for: Integrating cell morphology with gene expression and chemical structure to aid mitochondrial toxicity detection
Source: Commun Biol. 2022 Aug 23;5:858. doi: 10.1038/s42003-022-03763-5 (PMC9399120; doi:10.1038/s42003-022-03763-5)
Supplement: Supplementary file 12 — Supplementary Data 9 [file 42003_2022_3763_MOESM12_ESM.xlsx]

## Sheet: Table S9 Summary of performance
Table S9 Summary of performance of our models for inconclusive compounds in Tox21 (10 toxic and 4 non-toxic from literature)
Models using / Metrics	CP	GO	Morgan	Early-stage fusion CP+GO+Morgan	Late-stage Fusion CP+GO+Morgan
TP	8	4	1	6	10
FP	2	1	1	1	1
TN	2	3	3	3	3
FN	2	6	9	4	0
Sensitivity	0.8	0.4	0.1	0.6	1
Specificity	0.5	0.75	0.75	0.75	0.75
PPV	0.8	0.8	0.5	0.86	0.91
Balanced Accuracy	0.65	0.575	0.425	0.675	0.875
F1	0.8	0.53	0.17	0.71	0.95
MCC	0.3	0.14	-0.19	0.32	0.83
