# Supplementary material for: Integrating cell morphology with gene expression and chemical structure to aid mitochondrial toxicity detection
Source: Commun Biol. 2022 Aug 23;5:858. doi: 10.1038/s42003-022-03763-5 (PMC9399120; doi:10.1038/s42003-022-03763-5)
Supplement: Supplementary file 13 — Supplementary Data 10 [file 42003_2022_3763_MOESM13_ESM.xlsx]

## Sheet: Table S10 Comparison of result 
Table S10. Comparison of results from different Feature Selection methods. CP: Cell Painting, GE: Gene Expression
Method	External Test									Internal							Model Behaviour	Toxic Class F1>0.40	Method	Fingerprint
	Fingerprint	F1 (Toxic)	Precision (Toxic)	Sensitivity	Specificity	BA	MCC	AUC	AUCPR	F1 (Toxic)	Sensitivity	Specificity	BA	MCC	AUC	AUCPR
PCA (100 components)	Late Fusion	0.4	0.46	0.36	0.9	0.63	0.29	0.64	0.37	0.436904	0.708333	0.7375	0.710417	0.32012	0.785052	0.51545	Difficult to extrapolate	FALSE	PCA	Late Fusion
PCA (100 components)	Morgan	0.32	0.34	0.29	0.86	0.58	0.17	0.65	0.36	0.395266	0.592276	0.7375	0.657535	0.260401	0.718796	0.439002		FALSE	PCA	Morgan
PCA (100 components)	Early Fusion	0.35	0.25	0.59	0.58	0.59	0.14	0.64	0.37	0.363971	0.58125	0.704167	0.630435	0.206302	0.716808	0.379252		FALSE	PCA	Early Fusion
PCA (100 components)	CP	0.3	0.23	0.42	0.67	0.55	0.08	0.58	0.34	0.378709	0.566667	0.704167	0.640806	0.235325	0.662062	0.303361		FALSE	PCA	CP
PCA (100 components)	GE	0.32	0.21	0.64	0.44	0.54	0.06	0.52	0.22	0.28944	0.54212	0.6375	0.561354	0.0988959	0.570188	0.227766	Model extrapolates well	FALSE	PCA	GE
Filter	Late Fusion	0.42	0.29	0.79	0.54	0.66	0.26	0.69	0.43	0.390152	0.645833	0.725	0.660417	0.246055	0.75375	0.534383		TRUE	Filter	Late Fusion
Filter	Morgan	0.25	0.35	0.19	0.91	0.55	0.13	0.65	0.36	0.39	0.58	0.74	0.65	0.25	0.77	0.47	Difficult to extrapolate	FALSE	Filter	Morgan
Filter	Early Fusion	0.47	0.38	0.64	0.75	0.69	0.32	0.69	0.43	0.351852	0.566667	0.7125	0.630208	0.200314	0.695833	0.342172	Model extrapolates well	TRUE	Filter	Early Fusion
Filter	GE	0.35	0.31	0.4	0.78	0.59	0.17	0.64	0.39	0.353247	0.420833	0.80625	0.619792	0.206607	0.656888	0.324901		FALSE	Filter	GE
Filter	CP	0.37	0.25	0.72	0.48	0.6	0.16	0.63	0.36	0.321668	0.5	0.78125	0.592708	0.185196	0.698646	0.291602		FALSE	Filter	CP
all_features	Late Fusion	0.4	0.36	0.45	0.81	0.63	0.23	0.6	0.39	0.383673	0.675	0.7375	0.652083	0.242181	0.718685	0.508419		FALSE	all_features	Late Fusion
all_features	Morgan	0.32	0.34	0.3	0.86	0.58	0.17	0.65	0.36	0.390476	0.577083	0.7375	0.647917	0.25402	0.766016	0.465158	Difficult to extrapolate	FALSE	all_features	Morgan
all_features	CP	0.33	0.24	0.53	0.6	0.57	0.1	0.58	0.34	0.348352	0.533333	0.6875	0.617708	0.183472	0.665273	0.313117		FALSE	all_features	CP
all_features	Early Fusion	0.36	0.26	0.62	0.57	0.6	0.15	0.6	0.39	0.295125	0.41875	0.775	0.579167	0.133101	0.652982	0.294794	Model extrapolates well	FALSE	all_features	Early Fusion
all_features	GO	0.31	0.21	0.53	0.48	0.53	0.04	0.56	0.31	0.197561	0.258333	0.7375	0.497917	-0.00340775	0.550885	0.225058	Model extrapolates well	FALSE	all_features	GE
mrmr	Late Fusion	0.42	0.33	0.6	0.71	0.65	0.25	0.69	0.45	0.416667	0.666667	0.7125	0.686458	0.292387	0.758268	0.497398	Difficult to extrapolate	TRUE	mrmr	Late Fusion
mrmr	Morgan	0.32	0.34	0.3	0.86	0.58	0.17	0.65	0.36	0.418605	0.5625	0.7875	0.670833	0.291947	0.739518	0.464938		FALSE	mrmr	Morgan
mrmr	Early Fusion	0.38	0.29	0.55	0.68	0.62	0.19	0.69	0.45	0.372881	0.5625	0.725	0.64375	0.227762	0.70263	0.386633		FALSE	mrmr	Early Fusion
mrmr	CP	0.32	0.22	0.64	0.45	0.55	0.07	0.61	0.4	0.321429	0.5	0.7	0.594792	0.154068	0.667734	0.307352		FALSE	mrmr	CP
mrmr	GE	0.3	0.24	0.38	0.71	0.55	0.08	0.59	0.32	0.297872	0.4375	0.69375	0.576042	0.126785	0.607083	0.306448		FALSE	mrmr	GE
MLP Classifier (with Feature Selection)	Late Fusion	0.33	0.26	0.47	0.68	0.57	0.12	0.6	0.31	0.46	0.74	0.71	0.73	0.35	0.78	0.49	Overfitting, Difficult to extrapolate	FALSE	MLP Classifier (with Feature Selection)	Late Fusion
MLP Classifier (with Feature Selection)	Morgan	0.32	0.3	0.34	0.81	0.57	0.14	0.58	0.3	0.52	0.65	0.84	0.74	0.42	0.79	0.52		FALSE	MLP Classifier (with Feature Selection)	Morgan
MLP Classifier (with Feature Selection)	Early Fusion	0.36	0.3	0.45	0.75	0.6	0.17	0.6	0.31	0.54	0.69	0.83	0.76	0.44	0.81	0.62		FALSE	MLP Classifier (with Feature Selection)	Early Fusion
MLP Classifier (with Feature Selection)	CP	0.33	0.2	0.96	0.09	0.52	0.07	0.51	0.22	0.29	0.97	0.09	0.53	0.08	0.51	0.18		FALSE	MLP Classifier (with Feature Selection)	CP
MLP Classifier (with Feature Selection)	GE	0.31	0.21	0.64	0.42	0.53	0.04	0.57	0.27	0.36	0.87	0.43	0.65	0.23	0.7	0.62		FALSE	MLP Classifier (with Feature Selection)	GE
